# Supplementary material for: Intratumor heterogeneity of EGFR expression mediates targeted therapy resistance and formation of drug tolerant microenvironment
Source: Nat Commun. 2025 Jan 2;16:28. doi: 10.1038/s41467-024-55378-5 (PMC11695629; doi:10.1038/s41467-024-55378-5)
Supplement: Supplementary file 2 — Supplementary Data 1 [file 41467_2024_55378_MOESM2_ESM.xlsx]

## Sheet: Sheet1
	Alsaed et al.
	Supplementary Data 1
	EGFR staining heterogeneity and clinical features of the EGFRmut NSCLCs
		Growth pattern (from most prevalent to least)	Heterogeneity	Mutation type	Smoking status
	E-04	Acinar, lepidic	+	Exon19del	Non smoker
	E-07	Acinar, lepidic	-	Exon19del	Non-smoker
	E-09	Acinar, lepicid, micropapillar	+	Exon21 + EGFR copy number	Non-smoker
	E-10	Acinar, micropapillar	-	Exon19del	Ex smoker (10py)
	E-11	Acinar, papillar, micropapillar, lepidic	+	Exon18del	Non-smoker
	E-13	Lepidic, acinar, papillar	-	Exon19del	Non-smoker
	E-16	Acinar, lepidic, papillar, micropapillar	++	Exon19del	Non-smoker
	E-17	Solid, acinar, papillar, complex glandular, lepidic	++	Exon6	Ex-smoker (10py)
	E-20	Solid, acinar, complex glandular, micropapillar, acinar, papillar	++	Exon21	Non-smoker
	E-22	Acinar, papillar, micropapillar	+++	Exon19del	Non-smoker
	E-26	Acinar, solid, complex glandular, lepidic	+	Exon21, exon20	Non-smoker
	E-27	Lepicid, acinar, micropapillar, solid	+	Exon19del	Ex smoker (30-40py)
	E-29	Lepidic, acinar, micropapillar, papillar, mucinous features	+	Exon19del	Non-smoker
	-	No heterogeneity detected
	+	Some heterogeneity
	++	Clear heterogeneity
	+++	Strong heterogeneity
