# Supplementary material for: Intratumor heterogeneity of EGFR expression mediates targeted therapy resistance and formation of drug tolerant microenvironment
Source: Nat Commun. 2025 Jan 2;16:28. doi: 10.1038/s41467-024-55378-5 (PMC11695629; doi:10.1038/s41467-024-55378-5)
Supplement: Supplementary file 3 — Supplementary Data 2 [file 41467_2024_55378_MOESM3_ESM.xlsx]

## Sheet: Sheet1
	Alsaed et al
	Supplementary Data 2
	Characteristics of the EGFR mutant lung cancer cell lines
	Cosmic_id	Cell_name	EGFR expression	EGFR mutation	Clinically relevant
	924241	NCI-H250	3.053675743	c.2885G>A,p.R962H
	925341	NCI-H810	3.14944892	c.2108C>T,p.S703F
	753607	NCI-H835	3.339859257	c.2108C>T,p.S703F
	753594	MS-1	3.477031375	c.771A>T,p.E257D
	1298353	NCI-H2172	3.673635471	c.3388A>G,p.S1130G
	908463	NCI-H1793	3.880927641	c.889+8C>G, c.932G>T,p.C311F
	1240141	NCI-H513	3.96086328	c.2108C>T,p.S703F
	724866	NCI-H1355	3.975266718	c.3477G>C,p.Q1159H
	1287381	201T	4.002584222	c.2108C>T,p.S703F
	1298351	NCI-H2110	4.186814647	c.1299-7A>T
	724872	SHP-77	4.29891993	c.2102A>G,p.Q701R
	1240143	HCC-15	4.399531702	c.559+10G>T
	724874	NCI-H2291	5.010184983	c.1774G>T,p.V592F
	924244	NCI-H1975	5.024881737	c.2369C>T,p.T790M, c.2573T>G,p.L858R	x
	753600	NCI-H1563	5.090049322	c.3549_3550delAA,p.N1184fs*4
	908470	NCI-H28	5.434437743	c.2108C>T,p.S703F
	1298226	LOU-NH91	5.494225224	c.2240_2257del18,p.L747_P753delinsS
	687800	NCI-H1650	5.533724458	c.2235_2249delGGAATTAAGAGAAGC,p.E746_A750delELREA	x
	909728	SK-MES-1	5.561662833	c.620C>T,p.A207V
	753608	PC-14	5.717069287	c.2235_2249delGGAATTAAGAGAAGC,p.E746_A750delELREA	x
	1240146	HCC-827	6.79628	c.2236G>A,p.E746K, c.2237A>C,p.E746A, c.2249C>A,p.A750E, c.2236_2250delGAATTAAGAGAAGCA,p.E746_A750delELREA	x
	1298348	NCI-H1568	8.61929	c.404G>A,p.R135K, c.3379G>A,p.D1127N
	1247873	H3255	8.88451	c.2573T>G,p.L858R	x
