# Supplementary material for: Intratumor heterogeneity of EGFR expression mediates targeted therapy resistance and formation of drug tolerant microenvironment
Source: Nat Commun. 2025 Jan 2;16:28. doi: 10.1038/s41467-024-55378-5 (PMC11695629; doi:10.1038/s41467-024-55378-5)
Supplement: Supplementary file 7 — Source data [file 41467_2024_55378_MOESM7_ESM.xlsx]

## Sheet: Figure 2 graphs
Figure 2e-g	EGFR expression
PC-9	Parental			High			Low
	1.02366	1.00121	0.975704	1.47513	1.45095	1.46324	0.230217	0.236954	0.241025
	Exp1	Exp2	Exp3	Exp1	Exp2	Exp3	Exp1	Exp2	Exp3
	High			Low
DFCI-284	3.15179	3.19869	3.05728	1.01707	0.964227	1.0197
	Exp1	Exp2	Exp3	Exp1	Exp2	Exp3
	High			Low
H1975	1.39501	1.7066	1.67572	0.95619	1.01328	1.03211
Figure 2i	Allelic frequency
		RNA			DNA
	PC-9 EGFR-Low	0.81	0.86	0.94	5.5	5.1	4.92
	PC-9 EGFR-High	0.97	0.48	0.74	7.8	6.67	9.13
		Exp1	Exp2	Exp3	Exp1	Exp2	Exp3

## Sheet: Figure 2h WB
EGFR Exon19del (upper) , Hsp90 (lower) - 05.03.2019								Total EGFR (upper), Hsp90 (lower) - 05.03.2019
1.PC-9 Parental								1.PC-9 Parental
2. PC-9 EGFR-low								2. PC-9 EGFR-low
3. PC-9 EGFR-high								3. PC-9 EGFR-high

## Sheet: Figure 3 graphs
Figure 3a-c	Cell proliferation
		PC-9
		d	DMSO, EGFR-Low			DMSO, EGFR-High			Osimertinib, EGFR-low			Osimertinib, EGFR-high
		0	1.44875	0.161981	3	1	0.161981	3	1	0.23422	6	2.45917	0.149273	6
		0.25	1.22884	0.561499	3	1	0.561499	3	1	0.210857	6	3.5475	0.455201	6
		0.5	2.1525	0.329795	3	1	3.04743	3	1	0.322399	6	4.3125	0.347265	6
		0.75	2.47333	0.44141	3	1.95175	0.221457	3	1.45683	0.23422	6	5.0725	0.431634	6
		1	2.7675	0.483754	3	2.22325	0.24005	3	1.85625	0.210857	6	5.9575	0.564923	6
		1.25	3.51333	0.604938	3	2.9225	0.353086	3	2.30383	0.322399	6	7.06167	0.622632	6
		1.5	4.245	0.851198	3	3.64833	0.493955	3	3.0375	0.40063	6	8.1875	0.635696	6
		1.75	5.70833	1.09981	3	4.84417	0.652792	3	3.35083	0.373069	6	9.23417	0.817579	6
		2.04167	7.67667	1.34834	3	6.62222	0.73741	3	4.73333	0.594222	6	10.8822	1.00271	6
		2.29167	10.2056	1.96856	3	8.31778	0.995781	3	5.765	0.874599	6	12.0133	1.11126	6
		2.79167	17.5506	3.47396	3	13.4783	1.33091	3	7.64889	1.17044	6	13.4933	1.2853	6
		3.04167	23.2122	4.19719	3	18.1711	2.20982	3	9.36945	1.47521	6	14.3544	1.30885	6
		3.29167	29.0567	5.30937	3	24	2.20982	3	10	1.47521	6	14.7589	1.25274	6
		3.54167	36.5389	6.04333	3	28.5722	3.09452	3	11.6939	2.03372	6	15.4589	1.39447	6
		3.79167	44.9	7.01979	3	35.2333	3.80029	3	12.9978	2.04063	6	15.9178	1.21471	6
		4.04167	52.9222	7.11386	3	42.4833	4.39077	3	14.5372	2.37186	6	16.2906	1.37792	6
		4.29167	60.7445	6.87304	3	53.1389	5.83938	3	17.4244	3.25194	6	16.9894	1.64412	6
		4.54167	68.7389	6.23471	3	59.8167	5.79692	3	20.425	3.08921	6	17.8694	1.81199	6
		4.79167	78.1167	5.34343	3	67.7222	5.85998	3	25.4417	3.97251	6	17.7494	1.95338	6
		5.04167	86.9	3.44027	3	74.5278	5.58703	3	30.2356	3.812	6	17.9689	1.7956	6
		5.29167	91.5055	2.69883	3	81.1333	5.07344	3	35.1278	4.56248	6	18.8106	2.06359	6
		5.54167	94.8667	1.86593	3	86.7167	4.27014	3	40.69	3.98128	6	19.4433	2.23572	6
		5.79167	96.5722	1.14683	3	90.7555	3.46433	3	46.1345	4.12954	6	19.9778	2.42001	6
		6.04167	97.4556	0.791654	3	94.25	2.40371	3	55.85	4.1152	6	20.6417	2.42576	6
		6.29167	98.2445	0.176944	3	96.0611	1.28419	3	62.6944	4.38829	6	21.4772	2.50124	6
		6.54167	98.5111	0.100615	3	97.5667	0.734142	3	67.3389	4.67743	6	21.6706	2.15471	6
		6.79167	98.3111	0.21459	3	98.3278	0.230848	3	74.8889	4.73148	6	23.8694	2.57272	6
		7.04167	98.6833	0.033054	3	98.3889	0.241548	3	78.6611	4.1606	6	24.3594	2.93547	6
		7.29167	98.6556	0.050675	3	98.6611	0.096386	3	81.7	4.13135	6	26.2778	2.93771	6
		7.54167	98.7278	0.035918	3	98.65	0.064262	3	85.4611	3.34377	6	26.7722	3.08367	6
		7.79167	98.7111	0.026759	3	98.7111	0.054205	3	89.15	3.24871	6	28	3.27234	6
		8	98.7555	0.018593	3	98.7167	0.052174	3	91.6	3.09601	6	29.6889	3.62878	6
		DFCI-284
		d	DMSO, EGFR-Low			DMSO, EGFR-High			Osimertinib, EGFR-low			Osimertinib, EGFR-high
		0	2.80572	0.124409	3	2.0611	0.259245	3	3.05401	0.361849	6	2.6917	0.45587	3
		0,083333*	4,525444*	0,280554*	3	2,506332*	0,277423*	3	3,42522*	0,450529*	6*	2,946976*	0,386695*	3
		0,167361*	5,16328*	0,312783*	3	2,841289*	0,262702*	3	3,924079*	0,474521*	6*	3,287436*	0,415723*	3
		0.250694	5.62231	0.399816	3	3.09359	0.286026	3	4.31613	0.456842	6	3.52107	0.44009	3
		0,334028*	6,065152*	0,350545*	3	3,219143*	0,276968*	3	4,707201*	0,524347*	6*	3,808968*	0,609065*	3
		0,417361*	6,719944*	0,458573*	3	3,478243*	0,298801*	3	5,250262*	0,747942*	6*	3,714387*	0,418151*	3
		0.500694	7.38095	0.376098	3	3.68565	0.280124	3	6.11565	0.61808	6	4.18476	0.548805	3
		0,584028*	7,916847*	0,486636*	3	4,021718*	0,304641*	3	6,723263*	0,586478*	6*	4,267464*	0,510347*	3
		0,667361*	8,823949*	0,451167*	3	4,375031*	0,332233*	3	7,495747*	0,771211*	6*	4,518747*	0,427324*	3
		0.750694	9.57912	0.45981	3	4.5197	0.377216	3	8.50546	0.70018	6	4.47936	0.404883	3
		0,834028*	10,33523*	0,53561*	3	4,837748*	0,424045*	3	9,337967*	0,875482*	6*	4,574584*	0,309631*	3
		0,917361*	10,89209*	0,574397*	3	5,102482*	0,383985*	3	10,74994*	0,95203*	6*	4,830433*	0,501912*	3
		1	11.5653	0.621964	3	5.35556	0.416583	3	11.9571	0.963182	6	5.02609	0.47418	3
		1,083333*	12,15913*	0,641709*	3	5,54641*	0,420051*	3	13,27617*	1,184818*	6*	5,138497*	0,385434*	3
		1,167361*	13,23728*	0,691995*	3	5,976942*	0,437425*	3	15,02025*	1,316713*	6*	5,08111*	0,361099*	3
		1.25069	14.5251	0.70964	3	6.2793	0.494795	3	16.4761	1.48804	6	5.34474	0.366372	3
		1,334028*	15,96317*	0,814384*	3	6,696219*	0,440245*	3	17,71813*	2,013544*	6*	5,395668*	0,302065*	3
		1,417361*	17,33652*	0,750629*	3	6,87338*	0,449142*	3	19,68308*	2,147846*	6*	5,748953*	0,420564*	3
		1.50069	18.7785	0.9594	3	7.21904	0.474476	3	21.7631	1.98396	6	5.58135	0.43233	3
		1,584028*	18,88926*	0*	3	8*	0*	3	22*	0,185867*	6*	5,7*		3
		1,667361*	19*	0*	3	9*		3	23*	1,400279*	6*	6*		3
		1.75069	20.0833	0	3	9.22128	0.317436	3	23.3209	0.874836	6	6.52735	0.367008	3
		1,834028*	24,42245*	1,21652*	3	8,725197*	0,484566*	3	26,77972*	2,017817*	6*	6,533902*	0,538358*	3
		2	26.5147	1.29171	3	8.71446	0.473473	3	24.1569	4.30318	6	5.88947	0.423423	3
		2,083333*	29,18432*	1,41496*	3	9,294411*	0,507053*	3	24,72259*	3,946877*	6*	6,276471*	0,414039*	3
		2,167361*	31,49819*	0*	3	9,693111*	9,602006*	3	24,261*	1,00278*	6*	6,276287*	1,454993*	3
		2.25069	33.812	1.69684	3	10.0918	0.530751	3	23.7994	5.2098	6	6.2761	0.276427	3
		2,334028*	36,02998*	1,595237*	3	10,47505*	0,593182*	3	24,11051*	5,07048*	6*	6,451671*	0,30251*	3
		2,417361*	39,10436*	1,779653*	3	11,05743*	0,54661*	3	28,69303*	4,584403*	6*	6,825633*	0,332477*	3
		2.50069	42.1886	0	3	11.3757	0.106786	3	29.1166	0.651189	6	6.94797		3
		2,584028*	45,27292*	1,989061*	3	11,69389*	0,537923*	3	29,54013*	6,202578*	6*	7,070316*	0,43194*	3
		2,667361*	48,66635*	1,978105*	3	12,22357*	0,683442*	3	28,15874*	5,164723*	6*	7,273*	0,376405*	3
		2.75069	52.5385	2.1765	3	12.7407	0.602763	3	30.3104	6.50033	6	7.38378	0.403869	3
		2,834028*	56,05435*	2,276063*	6*	13,37318*	0,649255*	6*	31,16759*	5,609441*	6*	7,647554*	0,456346*	6*
		2,917361*	59,84231*	2,269115*	6*	13,81538*	0,629489*	6*	32,481*	6,654238*	6*	7,792337*	0,525361*	6*
		3	63.1431	2.34046	6	14.512	0.685424	6	35.2389	7.50741	6	7.93714	0.417578	6
		3,083333*	66,88544*	2,289313*	6*	15,10191*	0,710965*	6*	36,21858*	6,950145*	6*	8,236949*	0,519849*	6*
		3,167361*	70,90003*	2,170069*	6*	15,57039*	0,707565*	6*	38,97186*	8,567368*	6*	8,246566*	0,459896*	6*
		3.25069	74.8443	2.24953	6	16.3144	0.821535	6	40.5748	6.97716	6	8.53307	0.547083	6
		3,334028*	78,32163*	2,130052*	6*	16,88367*	0,772433*	6*	43,89435*	7,803782*	6*	8,650338*	0,455004*	6*
		3,417361*	81,42159*	0,531877*	6*	17,74978*		6*	47,1017*	3,831744*	6*	9,259447*		6*
		3.50069	84.5216	2.28871	6	18.6159	0.811438	6	50.309	10.4372	6	9.86856	0.689894	6
		3,584028*	87,07786*	2,135841*	6*	19,0872*	0,8691*	6*	50,79095*	10,38767*	6*	9,479896*	0,574297*	6*
		3,667361*	89,39312*	1,886055*	6*	19,80333*	0,870944*	6*	54,81554*	9,684659*	6*	9,710486*	0,558387*	6*
		3.75069	91.5293	1.77689	6	20.6075	0.94017	6	56.4838	8.02495	6	9.97425	0.622482	6
		3,834028*	93,25661*	1,482674*	6*	21,47388*	1,049191*	6*	60,30353*	9,894625*	6*	10,04728*	0,573189*	6*
		4	96.1027	1.02248	6	22.8849	1.00419	6	59.419	5.76908	6	10.4126	0.61219	6
		4,083333*	97,13078*	0,838978*	6*	23,85726*	1,059843*	6*	63,92576*	6,317052*	6*	10,81981*	0,552461*	6*
		4,167361*	98,06866*	0,592819*	6*	24,71222*	1,128403*	6*	65,74046*	6,417846*	6*	11,00288*	0,66527*	6*
		4.25069	98.5957	0.484857	6	25.71	1.20585	6	69.2058	4.72664	6	11.183	0.572389	6
		4,334028*	99,09551*	0,435401*	6*	26,66251*	1,244623*	6*	71,84441*	4,725973*	6*	11,64803*	0,68168*	6*
		4,417361*	99,45266*	0,265415*	6*	27,65067*	1,234831*	6*	73,49583*	4,717425*	6*	11,89838*	0,692671*	6*
		4.50069	99.6235	0.19959	6	28.7428	1.34046	6	75.6079	3.85495	6	12.0483	0.655503	6
		4,584028*	99,69993*	0,178364*	6*	29,79754*	1,400819*	6*	78,95461*	3,647202*	6*	12,51631*	0,751644*	6*
		4,667361*	99,74948*	0,120292*	6*	30,86963*	1,367884*	6*	80,48148*	4,056942*	6*	12,73372*	0,754376*	6*
		4.75069	99.7773	0.125094	6	32.0143	1.44562	6	81.6304	3.73319	6	13.125	0.836502	6
		4,834028*	99,84161*	0,09478*	6*	33,14061*	1,458609*	6*	82,91172*	3,679633*	6*	13,30992*	0,823013*	6*
		4,917361*	99,82361*	0,094428*	6*	34,426*	1,513279*	6*	87,3794*	2,899159*	6*	13,79334*	0,937473*	6*
		5	99.8376	0.088796	6	35.5138	1.49805	6	87.7312	2.32037	6	14.2363	0.945483	6
		5,083333*	99,82241*	0,103578*	6*	36,79715*	1,565415*	6*	87,89413*	2,666332*	6*	14,45536*	1,003371*	6*
		5,167361*	99,8624*	0,078703*	6*	38,14199*	1,680683*	6*	90,1759*	2,136162*	6*	14,94858*	0,997303*	6*
		5.25069	99.8899	0.486653	6	39.6326	0	6	90.9537	1.26756	6	15.359		6
		5,334028*	99,91733*	0,046818*	6*	41,12314*	1,803261*	6*	91,73148*	1,822328*	6*	15,76943*	1,001507*	6*
		5,417361*	99,91205*	0,058387*	6*	42,35109*	1,831055*	6*	91,90096*	1,13507*	6*	16,3715*	1,214676*	6*
		5.50069	99.922	0.041379	6	43.7785	1.84426	6	93.0948	1.53084	6	16.8257	1.16008	6
		5,584028*	99,92499*	0,048624*	6*	45,01747*	1,916862*	6*	93,37435*	0,814899*	6*	17,35022*	1,17768*	6*
		5,667361*	99,93521*	0,035142*	6*	46,54454*	1,942813*	6*	94,68317*	0,741686*	6*	17,72728*	1,223207*	6*
		5.75069	99.9341	0.039041	6	47.9828	2.00299	6	94.6138	0.622091	6	18.1984	1.31378	6
		5,834028*	99,95464*	0,031882*	6*	49,26529*	1,946497*	6*	96,44073*	0,526927*	6*	18,70498*	1,35496*	6*
		5,917361*	99,95218*	0,69193*	6*	50,32557*		6*	96,57726*	0,596887*	6*	19,15633*		6*
		6	99.9497	0.029623	6	51.3858	1.90178	6	96.7138	0.115376	6	19.6077	1.22569	6
		6,083333*	99,97427*	0,01306*	6*	52,94185*	2,038586*	6*	96,59036*	0,579034*	6*	20,29967*	1,342803*	6*
		6,167361*	99,96866*	0,019881*	6*	54,23238*	1,994323*	6*	97,11063*	0,202039*	6*	20,99069*	1,448517*	6*
		6.25069	99.9783	0.016048	6	55.6846	2.00853	6	97.1869	0.401834	6	21.6748	1.29429	6
		6,334028*	99,98097*	0,942711*	6*	57,08084*		6*	97,64123*	0,851604*	6*	22,35355*		6*
		6,417361*	99,9836*	0,011201*	6*	58,47705*	2,048586*	6*	98,0956*	0,123771*	6*	23,03226*	1,373904*	6*
		6.50069	99.9815	0.011807	6	59.6737	2.03557	6	97.7538	0.218782	6	23.7484	1.48755	6
		6,584028*	99,98693*	0,008588*	6*	60,93872*	2,009392*	6*	98,09644*	0,219001*	6*	24,40589*	1,41787*	6*
		6,667361*	99,9845*	0,013322*	6*	62,08849*	1,984128*	6*	98,10889*	0,219477*	6*	25,27938*	1,334816*	6*
		6.75069	99.9847	0.013582	6	63.5186	2.03905	6	98.1352	0.110109	6	26.139	1.30345	6
		6,834028*	99,9845*	0,013373*	6*	64,5874*	1,918368*	6*	98,44263*	0,281013*	6*	26,89949*	1,333316*	6*
		7	99.9851	0.014275	6	67.0917	1.98373	6	98.592	0.293089	6	28.6346	1.16875	6
		7,167361*	99,99114*	0,007613*	6*	69,51049*	2,00654*	6*	99,0414*	0,085386*	6*	30,86686*	0,781143*	6*
		7.25069	99.9954	0.003894	6	70.4418	1.94326	6	99.0229	0.156995	6	32.5615	0.228066	6
		7,417361*	99,99652*	0,002418*	6*	72,60328*	1,871715*	6*	99,24476*	0,044115*	6*	34,49249*	0,226914*	6*
		7.58403	99.9943	0.004768	6	74.2649	1.73106	6	99.3438	0.107458	6	35.5545	0.417649	6
		H1975
		d	DMSO, EGFR-Low			DMSO, EGFR-High			Osimertinib, EGFR-low			Osimertinib, EGFR-high
		0	2.696	0.222003	6	2.12283	0.263017	6	1.9939	0.15259	6	1.68977	0.152831	6
		0.166667	4.275	0.393265	6	3.64467	0.394688	6	3.021	0.216732	6	1.9965	0.170285	6
		0.333333	5.40533	0.425695	6	4.68633	0.454756	6	3.72967	0.279759	6	2.32063	0.208784	6
		0.5	6.57467	0.516214	6	5.26633	0.512776	6	4.54167	0.36598	6	2.85667	0.222791	6
		0.666667	7.88	0.557649	6	6.216	0.565662	6	5.307	0.386014	6	3.45633	0.258206	6
		0.832639	8.95867	0.682603	6	7.30033	0.64423	6	6.86133	0.527439	6	4.248	0.325494	6
		1	9.962	0.716855	6	8.466	0.73833	6	8.305	0.623304	6	4.99	0.359962	6
		1.16667	11.6167	0.866622	6	9.88933	0.961504	6	10.5887	0.799236	6	5.95633	0.44192	6
		1.33333	13.716	1.04709	6	11.401	1.0517	6	12.9927	1.00003	6	7.00733	0.569239	6
		1.5	15.6887	1.38646	6	13.3417	1.37173	6	15.5507	1.23881	6	7.784	0.538917	6
		1.66667	18.0097	1.52812	6	15.4167	1.56469	6	18.5533	1.70881	6	8.77333	0.630063	6
		1.83264	21.2577	1.74968	6	18.2607	1.912	6	21.6	1.85296	6	9.30433	0.689667	6
		2	25.4433	2.17398	6	21.5973	2.30803	6	24.3667	2.12467	6	10.0417	0.727239	6
		2.16667	30.1867	2.59471	6	25.398	2.5852	6	25.81	2.45459	6	10.939	0.93147	6
		2.33333	35.0233	2.92117	6	30.4033	2.89049	6	26.83	2.46577	6	10.984	0.778531	6
		2.5	41.4167	3.22803	6	35.8767	3.3477	6	28.01	2.81416	6	11.7963	1.28287	6
		2.66667	48.3833	3.59574	6	41.8467	3.76658	6	27.98	2.79481	6	11.3293	0.973635	6
		2.83264	56.0233	4.06742	6	48.32	3.99582	6	32.02	3.69414	6	10.991	1.04536	6
		3	63.15	3.9776	6	55.5467	4.13957	6	32	4.60843	6	10.5757	1.07241	6
		3.16667	71.48	3.97865	6	62.9367	4.15844	6	38.72	7.95749	6	10.309	0.673893	6
		3.33333	78.9233	3.55968	6	69.0967	3.97066	6	38.29	5.04012	6	10.564	0.767172	6
		3.5	83	2.30902	6	75	3	6	40	5	6	12	1	6
		3.6666	85	2.30902	6	82	3	6	43	5	6	13	1	6
		3.83264	90.74	2.30902	6	82.2867	3.01723	6	45	6.94575	6	14.0057	1.34259	6
		4	94.3967	1.72874	6	87.5433	2.30325	6	53	5.08773	6	14	1	6
		4.16667	96.5333	1.03604	6	91.5367	1.61729	6	55.6457	7.2993	6	14.2523	1.50998	6
		4.33333	98.01	0.460704	6	94.3067	1.12729	6	56.033	7.27752	6	15.1067	1.21618	6
		4.5	98.56	0.177834	6	96.4267	0.639615	6	57.895	9.40844	6	15.441	0.946014	6
		4.66667	98.7567	0.086503	6	97.4767	0.44166	6	56.7097	8.06972	6	15.345	1.26734	6
		4.83	98.8	0.079783	6	97.5	0.44166	6	57.5	7	6	15.5	1	6
		5	98.8267	0.079783	6	97.96	0.232155	6	59.7573	6.74361	6	15.6737	1.17884	6
Figure 3f-g	GFP/RFP
		GFP d1	RFP d1			GFP d8	RFP d8
	DMSO	47.1333	52.1		DMSO	28.3333	71
	Osi10	47.3333	53.6667		Osi10	60.6667	32.3333
	Trame10	45	54		Trame10	21.6667	76
		GFP d2	RFP d2			GFP d10	RFP d10
	DMSO	47	52		DMSO	29.6333	69.3333
	Osi10	45	55		Osi10	61.3333	28.6667
	Trame10	43	30		Trame10	25.3333	73
		GFP d4	RFP d4			GFP d12	RFP d12
							64.6667
	Osi10	52.5	47		Osi10	73.5	30
	Trame10	40	58.5		Trame10	28.5	42.4
		GFP d6	RFP d6			GFP d14	RFP d14
	DMSO	31	67		DMSO	34.5	65
	Osi10	62.5	34		Osi10	79	21
	Trame10	42	54.4		Trame10	6	93.5
		GFP d0	GFP d2	GFP d4	GFP d6	GFP d8	GFP d10	GFP d12
	DMSO	47.2	47	50.1	31	27.5	30.95	41
	Osi10	47.5	45	41	62.5	56	56	49
		RFP d0	RFP d2	RFP d4	RFP d6	RFP d8	RFP d10	RFP d12
	DMSO	52.15	52	49.6	67	71.5	67.5	58
	Osi10	54	55	58	34	33.5	29	37
		DMSO d0	DMSO d2	DMSO d4	DMSO d6	DMSO d8	DMSO d10	DMSO d12	DMSO d14
	EGFR-low	50	47	40.05	31	28.3333	29.6333	34.6667	34.5
	EGFR-high	50	52	49.6	67	71.5	67.5	69.3333	64.6667
		Osi d0	Osi d2	Osi d4	Osi d6	Osi d8	Osi d10	Osi d12	Osi d14
	EGFR-low	50	45	41	62.5	56	56	73.5	79
	EGFR-high	50	55	58	34	33.5	29	30	21
Figure 3i
	hours	PC9G_veh			PC9G_1nM			PC9G_5nM			PC9G_10nM			PC9R_veh			PC9R_1nM			PC9R_5nM			PC9R_10nM
	0	266000	343000	350000	257000	300000	351000	276000	341000	306000	270000	356000	274000	255000	298000	359000	365000	336000	348000	270000	342000	376000	330000	391000	386000
	12	340000	422000	432000	349000	384000	431000	354000	429000	370000	347000	443000	351000	346000	357000	461000	412000	413000	408000	393000	411000	429000	397000	455000	449000
	24	444000	527000	555000	439000	477000	546000	457000	518000	472000	444000	549000	446000	454000	440000	543000	543000	531000	515000	500000	517000	524000	492000	566000	559000
	36	577000	677000	701000	554000	593000	661000	543000	597000	564000	533000	643000	540000	596000	587000	696000	655000	633000	642000	585000	602000	626000	564000	637000	648000
	48	749000	847000	865000	662000	706000	794000	604000	635000	606000	581000	688000	568000	799000	761000	903000	823000	775000	783000	645000	658000	690000	609000	664000	681000
	60	894000	1020000	1040000	761000	806000	915000	634000	694000	655000	604000	719000	583000	981000	983000	1170000	1010000	966000	994000	724000	748000	783000	649000	705000	718000
	72	680000	841000	956000	549000	626000	812000	438000	506000	570000	390000	523000	563000	756000	879000	1420000	770000	906000	1230000	508000	565000	850000	453000	499000	743000
	87	1310000	1390000	1420000	1110000	1060000	1220000	811000	829000	786000	710000	801000	662000	1360000	1430000	1640000	1520000	1440000	1480000	909000	928000	979000	703000	767000	786000
	96	1450000	1530000	1560000	1210000	1150000	1320000	852000	878000	827000	715000	837000	677000	1470000	1490000	1700000	1650000	1560000	1630000	995000	1000000	1040000	724000	783000	796000
	108	1650000	1760000	1780000	1340000	1300000	1470000	904000	948000	896000	725000	855000	716000	1630000	1640000	1740000	1740000	1650000	1790000	1090000	1090000	1130000	719000	820000	823000
	120	1870000	1960000	2020000	1440000	1460000	1710000	965000	1010000	946000	745000	869000	752000	1720000	1700000	1800000	1820000	1800000	1870000	1220000	1210000	1230000	728000	824000	823000
	132	2080000	1970000	2070000	1600000	1580000	1790000	1030000	1090000	1000000	752000	887000	755000	1770000	1880000	1890000	1880000	1810000	1890000	1360000	1350000	1350000	741000	831000	857000
	156	2370000	2150000	1990000	1850000	1860000	2100000	1150000	1210000	1150000	768000	916000	776000	1910000	1920000	1960000	1980000	1910000	1990000	1640000	1620000	1620000	783000	866000	897000
	168	1770000	1880000	2040000	1340000	1400000	1770000	805000	873000	918000	474000	634000	654000	1370000	1530000	2050000	1420000	1570000	2020000	1200000	1300000	1710000	541000	602000	898000
	180	2120000	2200000	1740000	1910000	2040000	2180000	1330000	1390000	1280000	815000	949000	809000	1970000	1890000	1990000	1990000	1920000	2130000	1850000	1890000	1830000	803000	914000	947000
	192	2210000	2190000	1850000	2080000	2220000	2240000	1350000	1470000	1390000	800000	948000	828000	2090000	2000000	1860000	2080000	1890000	1980000	1940000	1910000	1970000	823000	918000	977000
		Exp1	Exp2	Exp3	Exp1	Exp2	Exp3	Exp1	Exp2	Exp3	Exp1	Exp2	Exp3	Exp1	Exp2	Exp3	Exp1	Exp2	Exp3	Exp1	Exp2	Exp3	Exp1	Exp2	Exp3
	1:1 sum area %
	hours	Green-veh	Green-1nM	Green-5nM	Green-10nM	Red-veh	Red-1nM	Red-5nM	Red-10nM
	0	50	50	50	50	50	50	50	50
	12	47.6536	50.0539	46.8926	48.1807	52.3464	49.9461	53.1074	51.8193
	24	48.8158	50.3121	47.7897	48.4069	51.1842	49.6879	52.2103	51.5931
	36	47.7683	50	47.0417	47.4677	52.2317	50	52.9583	52.5323
	48	46.9402	49.1188	46.2155	46.4286	53.0598	50.8812	53.7845	53.5714
	60	45.0959	46.798	46.1974	46.9557	54.9041	53.202	53.8026	53.0443
	72	42.9719	46.0674	47.0754	50.1761	57.0281	53.9326	52.9246	49.8239
	87	41.6147	44.4403	47.7833	52.2204	58.3853	55.5597	52.2167	47.7796
	96	41.4085	43.8217	48.6471	53.8214	58.5915	56.1783	51.3529	46.1786
	108	41.7444	43.7219	49.4365	55.7011	58.2556	56.2781	50.5635	44.2989
	120	41.0651	44.1046	49.6504	56.6995	58.9349	55.8954	50.3496	43.3005
	132	40.2919	44.3673	50	57.8241	59.7081	55.6327	50	42.1759
	156	38.8155	43.8284	49.2512	58.7019	61.1845	56.1716	50.7488	41.2981
	168	37.0575	42.1592	48.6445	59.2086	62.9425	57.8408	51.3555	40.7914
	180	34.6645	40.6826	47.7224	59.6234	65.3355	59.3174	52.2776	40.3766
	192	31.5377	36.4399	37.9389	56.4386	68.4623	63.5601	62.0611	43.5614
Figure 3m	Tumor volume
	day	1. Vehicle Control								2. Osimertinib, 10 mg/kg
	1	246.5	199.6	240.9	174.1	119.4	147.9	212.5	255.5	275.7	118.6	162.7	246.5	220.5	233.3	184.5	153.6
	4	256	282.1	314.2	257.3	264.7	230	369.8	364.5	201.1	101.1	125.4	171.5	172	194.2	133.1	131
	7	415.3	414.3	378.5	423.2	526.9	373.5	487.4	369.8	141.3	137.5	192.2	123.6	173	135.8	185.9	132.1
	11	485.1	371.7	425.3	425.3	777.7	384.6	657.8	405.8	89.2	50.6	80.6	98.3	121	136.9	181.8	65
	14	573.2	487.4	541.5	564.5	1221	495.1	819.8	504.8	87.5	47.1	83.8	81.1	102.5	118.4	114.5	65.2
	19	867.9	700	635	523.3	1986.9	665.5	1339.5	799.3	28.9	32.7	50.6	53.7	52.7	45.9	62.9	48.5
	21									30.4	36	45.6	43.2	37.6	54.7	30.6	48.4
	25									25.3	26.3	30.3	36	0	0	0	0
	28									14.7	22.7	0	13.5	0	0	0	0
	32									20	19.7	21.2	0	0	0	53.2	0
	35									57.7	62.2	64.5	18	0	33.2	179.6	0
	39									186.2	108	60.8	56.7	0	150.4	518.4	0
	42									330.7	340.7	60	77.2	0	384.2	1222.5	0
Figure 3n	BLI/FLI
		Osimertinib, 10 mg/kg
d40	BLI	2366000000	557300000	74120000	461300000	18030000	506400000	4054000000	9524000
	FLI	44380	37120000	0	49030	44680	5228000	0	14960000

## Sheet: Figure 4 graphs
Figure 4b	mRNA expression
		PC-9 Parental			PC-9 EGFR-low			PC-9 EGFR-high
	ITGB3	0.33557	0.742731	0.474046	4.5998	6.14793	7.71406	0.295638	0.317578	0.228374
		Exp1	Exp2	Exp3	Exp1	Exp2	Exp3	Exp1	Exp2	Exp3
Figure 4c		DFCI-284 EGFR-low			DFCI-284 EGFR-high
	ITGB3	2.63902	2.12513	1.94535	0.014169	0.019506	0.031796
		Exp1	Exp2	Exp3	Exp1	Exp2	Exp3
Figure 4d
		PC-9 Parental			PC-9 EGFR-low			PC-9 EGFR-high
	ITGAV	15.897	16.3127	15.6547	18.5306	23.0321	23.6914	16.2306	18.9933	15.6468
		Exp1	Exp2	Exp3	Exp1	Exp2	Exp3	Exp1	Exp2	Exp3
Figure 4e
		DFCI-284 EGFR-low			DFCI-284 EGFR-high
	ITGAV	33.6944	32.221	29.7757	5.2093	7.90478	7.53401
		Exp1	Exp2	Exp3	Exp1	Exp2	Exp3
Figure 4g		PC-9 Parental			PC-9 EGFR-low			PC-9 EGFR-high
	TGFB1	10.0149	6.10505	5.27159	12.019	6.43977	13.0825	6.96956	6.18205	12.0101
		Exp1	Exp2	Exp3	Exp1	Exp2	Exp3	Exp1	Exp2	Exp3
		PC-9 Parental			PC-9 EGFR-low			PC-9 EGFR-high
	TGFB2	7.2	7.19906	7	16.3689	17.5388	17.5464	*	10.3744	9.38762
		Exp1	Exp2	Exp3	Exp1	Exp2	Exp3	Exp1	Exp2	Exp3
Figure 4h		DFCI-284 EGFR-low			DFCI-284EGFR-high
	TGFB1	1.06915	1.40784	1.00095	1.42851	1.96345	2.40675
		Exp1	Exp2	Exp3	Exp1	Exp2	Exp3
		PC-9 EGFR-low			PC-9 EGFR-high
	TGFB2	26.6355	22.5217	19.9278	1.53214	1.1404	1.40402
		c	Exp2	Exp3	Exp1	Exp2	Exp3
Figure 4i	TGFb2 secretion
	PC-9 EGFR - Low	PC-9 EGFR - High	DFCI-284 EGFR-low	DFCI-284 EGFR-high	H1975 EGFR-low	H1975 EGFR-high
Exp1	4027.42	2006.67	2224.89	18.8034	4027.42	2221.9
Exp2	2921.39	1531.38	2189.02	-46.9607	3501.31	2186.03
Exp3	2996.12	1576.22	2129.23	-11.0894	3106.73	2003.68
Figure 4l	FN1 mRNA expression
			EGFR-low			EGFR-high
		PC-9	78.297	22.2288	76.7996	8.46706	3.93546	8.49699
		DFCI-284	115.672	88.7257	72.8353	1.9982	3.75399	5.64668
		H1975	70.8506	90.4033	77.9064	55.2649	55.9477	81.8589
			Exp1	Exp2	Exp3	Exp1	Exp2	Exp3
Figure 4n	Cell proliferation
	d	NT KO DMSO			NT KO Osi10nM				d	ITGB3 KO DMSO			ITGB3 KO Osi 10nM				d	FN1 KO DMSO			FN1 KO Osi 10nM				d	gTGFb2#1 DMSO			TGFb2 gTGFb2#1 Osi5nM
	0	14.7151	2.99165	3	14.8714	1.54606	3		0	9.11513	1.61649	3	6.0516	2.11461	3		0	11.6201	1.96931	3	8.56472	1.54606	3		0	9.74143	2.30124	3	5.95445	0.964899	3
	0.25	18.018	4.02252	3	17.1499	2.16167	3		0.25	12.0323	2.20931	3	8.05071	3.14641	3		0.25	15.7372	2.81369	3	10.6948	2.16167	3		0.25	12.0594	2.85569	3	6.1684	0.677397	3
	0.5	25.1449	4.85053	3	23.8778	2.96421	3		0.5	15.6774	2.32589	3	9.56741	2.6964	3		0.5	22.5974	4.22456	3	15.3259	2.96421	3		0.5	16.9209	4.25716	3	8.21478	0.886286	3
	0.75	33.1903	5.72924	3	30.5676	3.64639	3		0.75	20.322	2.48183	3	11.8387	2.52356	3		0.75	28.6487	5.05305	3	20.1851	3.64639	3		0.75	21.9187	5.38652	3	10.4307	0.343519	3
	1	41.3531	6.91909	3	37.5341	4.71354	3		1	26.4028	2.43541	3	14.0426	1.49595	3		1	35.9857	5.46794	3	25.0809	4.71354	3		1	26.4231	5.81206	3	12.3889	0.809766	3
	1.25	52.6845	7.92921	3	44.8978	6.20424	3		1.25	33.439	4.66162	3	17.038	2.1216	3		1.25	42.4937	6.01138	3	30.0156	6.20424	3		1.25	33.8217	5.77341	3	14.517	0.687607	3
	1.5	63.7262	6.7547	3	53.2079	6.55208	3		1.5	44.0688	4.73341	3	20.9094	2.59861	3		1.5	50.5038	7.29079	3	35.8128	6.55208	3		1.5	39.2481	5.24701	3	16.776	0.857826	3
	1.75	72.241	6.64786	3	55.1895	7.62389	3		1.75	56.2125	6.96676	3	22.0075	1.55045	3		1.75	59.5789	9.0337	3	37.2255	7.62389	3		1.75	46.8164	5.16246	3	18.6374	0.386285	3
	2	81.8991	5.42937	3	59.845	8.72268	3		2	70.0796	8.18728	3	25.2936	2.47432	3		2	71.9087	9.20263	3	40.2745	8.72268	3		2	59.5226	4.04959	3	20.9846	0.168665	3
	2.25	88.6761	6.06988	3	63.6587	9.14862	3		2.25	81.9988	7.31264	3	27.7653	1.8781	3		2.25	81.7161	9.60549	3	42.4503	9.14862	3		2.25	73.6618	3.8593	3	25.1295	0.932561	3
	2.5	93.295	3.25246	3	67.6819	8.83466	3		2.5	83.9656	4.6007	3	29.2758	1.15563	3		2.5	84.2815	8.66069	3	42.5856	8.83466	3		2.5	80.928	1.16634	3	28.076	0.942624	3
	2.75	96.6246	2.23524	3	71.1631	9.14526	3		2.75	95.2275	2.26975	3	31.2076	1.97793	3		2.75	93.2394	5.11459	3	46.8606	9.14526	3		2.75	88.9188	2.60001	3	32.3978	0.576674	3
	3	97.7111	1.63039	3	73.7691	9.37999	3		3	96.8677	1.57735	3	33.6154	1.8096	3		3	96.418	3.47858	3	48.8985	9.37999	3		3	93.8655	2.15779	3	37.4236	0.993186	3
	3.25	97.3344	1.7918	3	77.0019	9.75899	3		3.25	97.4356	0.95062	3	33.6534	1.61279	3		3.25	96.5952	2.91849	3	49.9854	9.75899	3		3.25	93.5825	2.07417	3	39.6769	0.96458	3
	3.5	98.5389	0.97376	3	78.9998	9.78292	3		3.5	98.7225	0.490041	3	35.0716	2.27744	3		3.5	98.5036	1.53053	3	51.3088	9.78292	3		3.5	97.3874	1.67394	3	43.9336	1.22483	3
	3.75	98.8456	0.841281	3	82.2474	9.01862	3		3.75	99.052	0.338145	3	35.9279	2.3433	3		3.75	99.2828	0.63759	3	51.8193	9.01862	3		3.75	98.7375	0.46975	3	46.452	0.565474	3
	4	99.346	0.601975	3	85.8278	10.1146	3		4	99.4329	0.257335	3	38.0343	2.4442	3		4	99.447	0.533181	3	53.5348	10.1146	3		4	98.8041	0.647766	3	49.6268	1.49875	3
	4.25	99.3475	0.601975	3	87.7332	9.30218	3		4.25	99.5177	0.257335	3	39.958	2.4442	3		4.25	99.5138	0.533181	3	56.0446	9.30218	3		4.25	99.1029	0.647766	3	52.7002	1.49875	3
	4.5	99.3491	0.597857	3	89.6387	9.82794	3		4.5	99.6025	0.328221	3	41.8817	3.25458	3		4.5	99.5807	0.126262	3	58.0079	9.82794	3		4.5	99.4017	0.283946	3	55.7736	1.35613	3
	4.75	98.8491	1.02815	3	90.846	10.4359	3		4.75	99.6092	0.139179	3	44.3475	3.30532	3		4.75	99.601	0.230167	3	59.5819	10.4359	3		4.75	99.3732	0.294027	3	58.5857	1.36226	3
		average	stdev	n	average	stdev	n			average	stdev	n	average	stdev	n			average	stdev	n	average	stdev	n			average	stdev	n	average	stdev	n

## Sheet: Figure 4k WB
PC-9														DFCI-284
EGFR - 03.07.2020						E-Cadherin (upper), Hsp90 (lower) - 03.07.2020
1.PC-9 Parental/						1.PC-9 Parental/
2. PC-9 EGFR-High						2. PC-9 EGFR-High
3. PC-9 EGFR-Low						3. PC-9 EGFR-Low
4. PC-9 EGFR-high with RFP						4. PC-9 EGFR-high with RFP
5. PC-9 EGFR-low with GFP						5. PC-9 EGFR-low with GFP
BIM – 08.07.2020.					SMA - 08.07.2020
1. PC-9 Parental/					1. PC-9 Parental/
2. PC-9 EGFR-High					2. PC-9 EGFR-High
3. PC-9 EGFR-Low					3. PC-9 EGFR-Low
4. PC-9 EGFR-high with RFP					4. PC-9 EGFR-high with RFP
5. PC-9 EGFR-low with GFP					5. PC-9 EGFR-low with GFP

## Sheet: Figure 5 graphs
Figure 5b-c	Migration assays
	PC-9 EGFR-low				PC-9 EGFR-high					DFCI-284 EGFR-low				DFCI-284 EGFR-high
	2726	2763	2962	2783	122	97	207	213		480	528	450	456	180	252	222	336
	Exp1	Exp2	Exp3	Exp4	Exp1	Exp2	Exp3	Exp4		Exp1	Exp2	Exp3	Exp4	Exp1	Exp2	Exp3	Exp4
Figure 5e	Invasion experiment
		low		high
	Exp1	12.1938	23.5304	1.38742	3.76529
	Exp2	23.4048	35.1443	3.21047	12.1671
	Exp3	74.3403	55.2128	27.5343	13.5713
Figure 5i	Fibroblast migration
		hours	PC-9 EGFR-low						PC-9 EGFR-high
	24	24	99	77	88	68	100	73	44	18	22	54	26	55
	48	48	124	135	124	124	127	139	69	31	51	79	52	78
		Exp1	Exp2	Exp3	Exp4	Exp5	Exp6	Exp7	Exp1	Exp2	Exp3	Exp4	Exp5	Exp6
Figure 5k	NK cells
		6 hrs			24 hrs
	Parental	5108.33	6169.33	5740.33	5058	4385	3632
	EGFR-low	4129.67	4257.67	3780.67	2300.33	3660.33	3675.33
	EGFR-high	*	4295	5281	4674.67	5033.67	4175.67
		Exp1	Exp2	Exp3	Exp1	Exp2	Exp3

## Sheet: Figure 6 graphs
Figure 6g-h	HDAC mRNA expression
		PC-9 EGFR-low						PC-9 EGFR-high
	HDAC1	105.57	98.1861	133.158				92.7661	99.5717	91.0778
	HDAC2	167.703	136.49	157.692				94.4025	113.069	101.311
	HDAC3	30.4928	30.6482	38.2249				26.8557	24.3289	26.6267
	HDAC4	6.65433	3.54975	10.078				5.15545	4.00124	11.2924
	HDAC5	0.635619	1.23386	1.27154				0.8365	1.29775	2.35441
	HDAC6	9.0477	3.16958	8.56248				6.8356	5.10802	8.3146
	HDAC7	9.81867	6.7214	14.5263				7.00415	6.9809	13.8746
	HDAC8	18.8798	17.5892	22.5469				14.4905	17.3516	15.9595
	HDAC9	3.29341	4.82498	2.83938				5.16352	5.2621	3.7783
	HDAC10	5.227	4.29397	7.40033				2.48333	3.67995	6.42368
	HDAC11	3.08587	1.73231	5.38901				0.739102	1.84232	3.01391
		Exp1	Exp2	Exp3				Exp1	Exp2	Exp3
		DFCI284 EGFR-low						DFCI284 EGFR-high
	HDAC1	88.1137	90.3384	94.1885				70.6047	77.6443	80.4384
	HDAC2	60.3298	57.6961	60.06				44.9422	46.32	47.563
	HDAC3	36.2931	37.095	40.3877				16.8696	19.3548	21.3511
	HDAC4	12.3871	9.27984	10.6512				47.8833	43.9724	38.5914
	HDAC5	6.76508	6.60029	6.73139				0.172912	0.088676	0.236046
	HDAC6	25.7432	24.0284	24.0657				5.60375	6.0653	5.48326
	HDAC7	9.69389	9.5814	10.0504				4.53949	6.80702	5.75113
	HDAC8	11.9611	11.9975	12.2647				8.66257	8.99887	9.42546
	HDAC9	6.70749	5.3296	6.90219				0.152209	0.177814	0.163294
	HDAC10	4.12512	4.43495	4.60481				1.15291	2.03841	1.76669
	HDAC11	5.03973	4.55556	4.56929				0.971445	1.0333	1.99047
		Exp1	Exp2	Exp3				Exp1	Exp2	Exp3
Figure 6o	TGFB2 secretion
		PC-9 EGFR-low + Vehicle				PC-9 EGFR-low + SAHA
	PC-9 EGFR-low Day 3 + 3	11816.9	12326	12069.5		7704.45	7294.87	7469.65
		Exp1	Exp2	Exp3		Exp1	Exp2	Exp3

## Sheet: Figure 6b WB
EGFR - 2020-10-28						SMA – 10.06.2020						BIM – 02.10.2020							GAPDH - 2020.10.29
1. PC-9 EGFR-low + DMSO d3						1. PC-9 EGFR-low + DMSO d3						1. PC-9 EGFR-low + DMSO d3							1. PC-9 EGFR-low + DMSO d3
2. PC-9 EGFR-low + Vorinostat d3						2. PC-9 EGFR-low + Vorinostat d3						2. PC-9 EGFR-low + Vorinostat d3							2. PC-9 EGFR-low + Vorinostat d3
3. PC-9 EGFR-low + DMSO d5						3. PC-9 EGFR-low + DMSO d5						3. PC-9 EGFR-low + DMSO d5							3. PC-9 EGFR-low + DMSO d5
4. PC-9 EGFR-low + Vorinostat d5						4. PC-9 EGFR-low + Vorinostat d5						4. PC-9 EGFR-low + Vorinostat d5							4. PC-9 EGFR-low + Vorinostat d5
5. PC-9 EGFR-low + DMSO d7						5. PC-9 EGFR-low + DMSO d7						5. PC-9 EGFR-low + DMSO d7							5. PC-9 EGFR-low + DMSO d7
6. PC-9 EGFR-low + Vorinostat d7						6. PC-9 EGFR-low + Vorinostat d7						6. PC-9 EGFR-low + Vorinostat d7							6. PC-9 EGFR-low + Vorinostat d7
7. PC-9 EGFR-high + DMSO d3						7. PC-9 EGFR-high + DMSO d3						7. PC-9 EGFR-high + DMSO d3							7. PC-9 EGFR-high + DMSO d3
8. PC-9 EGFR-high + Vorinostat d3						8. PC-9 EGFR-high + Vorinostat d3						8. PC-9 EGFR-high + Vorinostat d3							8. PC-9 EGFR-high + Vorinostat d3
9. PC-9 EGFR-high + DMSO d5						9. PC-9 EGFR-high + DMSO d5						9. PC-9 EGFR-high + DMSO d5							9. PC-9 EGFR-high + DMSO d5
10. PC-9 EGFR-high + Vorinostat d5						10. PC-9 EGFR-high + Vorinostat d5						10. PC-9 EGFR-high + Vorinostat d5							10. PC-9 EGFR-high + Vorinostat d5
11. PC-9 EGFR-high + DMSO d7						11. PC-9 EGFR-high + DMSO d7						11. PC-9 EGFR-high + DMSO d7							11. PC-9 EGFR-high + DMSO d7
12. PC-9 EGFR-high + Vorinostat d7						12. PC-9 EGFR-high + Vorinostat d7						12. PC-9 EGFR-high + Vorinostat d7							12. PC-9 EGFR-high + Vorinostat d7

## Sheet: Figure 6 c,d,i,j WB
DFCI-284						H1975							PC-9										DFCI-284
EGFR (upper) GAPDH (lower) - 08.12.2020						EGFR - 13.8.2020
						Ladder:
1. DFCI-284 EGFR-low + DMSO d3						1. H1975 EGFR-low + DMSO d3
2. DFCI-284 EGFR-low + Vorinostat d3						2. H1975 EGFR-low + Vorinostat d3
3. DFCI-284 EGFR-low + DMSO d5
4. DFCI-284 EGFR-low + Vorinostat d5
5. DFCI-284 EGFR-high + DMSO d3
6. DFCI-284 EGFR-high + Vorinostat d3						Hsp90 – 22.10.2020
7. DFCI-284 EGFR-high + DMSO d5
8. DFCI-284 EGFR-high + Vorinostat d5

## Sheet: Figure 7 graphs
Figure 7a-b
		PC9 EGFR-low	Osimertinib 10 nM, PC9 EGFR-low	Osimertinib 100 nM,PC9 EGFR-low	SAHA 1 µM,PC9 EGFR-low	SAHA 5 µM,PC9 EGFR-low	SAHA 1 µM,Osimertinib 10 nM,PC9 EGFR-low	SAHA 1 µM,Osimertinib 100 nM,PC9 EGFR-low	SAHA 5 µM,Osimertinib 10 nM,PC9 EGFR-low	SAHA 5 µM,Osimertinib 100 nM,PC9 EGFR-low	PC9 EGFR-high	Osimertinib 10 nM,PC9 EGFR-high	Osimertinib 100 nM,PC9 EGFR-high	SAHA 1 µM,PC9 EGFR-high	SAHA 5 µM,PC9 EGFR-high	SAHA 1 µM,Osimertinib 10 nM,PC9 EGFR-high	SAHA 1 µM,Osimertinib 100 nM,PC9 EGFR-high	SAHA 5 µM,Osimertinib 10 nM,PC9 EGFR-high	SAHA 5 µM,Osimertinib 100 nM,PC9 EGFR-high		PC9 EGFR-low	Osimertinib 10 nM, PC9 EGFR-low	Osimertinib 100 nM,PC9 EGFR-low	SAHA 1 µM,PC9 EGFR-low	SAHA 5 µM,PC9 EGFR-low	SAHA 1 µM,Osimertinib 10 nM,PC9 EGFR-low	SAHA 1 µM,Osimertinib 100 nM,PC9 EGFR-low	SAHA 5 µM,Osimertinib 10 nM,PC9 EGFR-low	SAHA 5 µM,Osimertinib 100 nM,PC9 EGFR-low	PC9 EGFR-high	Osimertinib 10 nM,PC9 EGFR-high	Osimertinib 100 nM,PC9 EGFR-high	SAHA 1 µM,PC9 EGFR-high	SAHA 5 µM,PC9 EGFR-high	SAHA 1 µM,Osimertinib 10 nM,PC9 EGFR-high	SAHA 1 µM,Osimertinib 100 nM,PC9 EGFR-high	SAHA 5 µM,Osimertinib 10 nM,PC9 EGFR-high	SAHA 5 µM,Osimertinib 100 nM,PC9 EGFR-high
	0	3.23957	4.26196	3.53233	3.94019	3.77092	3.52166	3.11691	3.72807	3.13191	3.86315	4.35836	4.61616	4.95469	5.16343	4.73923	4.62335	4.47869	3.70065		0.16378	0.40943	0.329321	0.29049	0.280984	0.220496	0.280541	0.313874	0.173476	0.287965	0.3738	0.4335	0.36825	0.212432	0.259701	0.215234	0.339908	0.34032
	2	3.87167	4.34565	3.88335	5.19013	4.52838	3.98834	3.56934	4.20321	3.31808	4.32139	4.67589	4.91594	5.76966	5.74781	5.15769	5.11009	4.81818	4.06615		0.195525	0.376921	0.336411	0.337392	0.292024	0.197357	0.320747	0.319032	0.194005	0.323893	0.411353	0.432567	0.429785	0.260093	0.31212	0.24553	0.370951	0.345764
	4	4.14679	4.28063	4.14567	5.45499	4.7344	4.22391	3.81028	4.41593	3.52167	4.66479	5.13347	5.41984	6.63959	6.64955	5.56779	5.57889	5.30636	4.39522		0.211188	0.297883	0.374021	0.438318	0.326165	0.241327	0.323246	0.327296	0.198047	0.347204	0.451542	0.503921	0.528669	0.273972	0.316864	0.260144	0.397164	0.398799
	6	4.51095	5.07009	4.54106	5.61591	4.84895	4.43679	3.90821	4.59263	3.80477	5.11093	5.84549	6.19366	6.99687	7.06117	6.1649	6.17549	5.76752	4.72324		0.24085	0.435142	0.422391	0.423456	0.293535	0.254869	0.350393	0.306163	0.195296	0.383524	0.553801	0.570858	0.52873	0.311283	0.35415	0.292968	0.447252	0.472272
	8	4.8558	5.28445	4.93187	5.77954	4.90056	4.5269	4.0344	4.67844	3.74067	5.52801	6.64656	6.85119	7.11283	7.09694	6.80724	6.67384	6.04218	4.85968		0.258622	0.405783	0.468822	0.46087	0.333939	0.263956	0.389714	0.348816	0.190624	0.414734	0.658164	0.612347	0.590997	0.310811	0.383368	0.342033	0.458296	0.460383
	10	5.12432	5.75627	5.12663	5.992	4.84109	4.81306	4.34098	4.64114	3.94425	6.08456	7.58885	7.82021	7.57841	7.38261	7.21444	7.20069	6.19989	5.13271		0.27539	0.458615	0.438261	0.465501	0.331202	0.283689	0.38719	0.33117	0.20567	0.452005	0.707767	0.671911	0.587273	0.308442	0.384314	0.360808	0.495335	0.489139
	12	5.60841	6.16139	5.688	6.5779	4.83219	5.13811	4.58927	4.75409	3.98082	6.48702	8.34738	8.7089	7.97154	7.55457	7.80365	7.7518	6.52777	5.34273		0.294987	0.476674	0.506881	0.494414	0.29925	0.306338	0.397373	0.340146	0.222494	0.472575	0.833346	0.787598	0.584553	0.335691	0.460268	0.41171	0.515076	0.511351
	14	5.99023	6.51601	5.78324	7.14241	4.9344	5.67154	4.88687	4.78101	4.02019	6.95866	9.12632	9.39948	8.27103	7.88776	8.50452	8.35664	6.74532	5.482		0.313404	0.478414	0.557974	0.566038	0.309432	0.340325	0.454092	0.318452	0.201484	0.501334	0.945031	0.892658	0.648704	0.349633	0.468608	0.428255	0.536854	0.508166
	16	6.39449	7.33713	6.42734	7.73499	5.05714	5.98408	5.33822	5.1463	4.27814	7.72427	9.95734	10.1673	8.95003	8.07688	9.16051	9.10092	6.97891	5.73176		0.341419	0.621649	0.588615	0.575552	0.321622	0.363753	0.459834	0.348921	0.239272	0.565673	0.996228	0.931505	0.687909	0.349445	0.512891	0.486077	0.556993	0.52257
	18	7.09975	8.50416	7.37904	8.67137	5.54404	7.11333	5.99452	5.64145	4.7964	8.6155	11.1659	11.2603	9.63645	8.72568	10.0008	9.94575	7.57459	6.10804		0.3839	0.721579	0.628801	0.673242	0.373945	0.410943	0.5263	0.349698	0.318499	0.612095	1.15156	1.02809	0.748729	0.385752	0.555294	0.559704	0.5871	0.602409
	20	7.47024	8.68016	7.43495	9.17512	5.56122	7.69623	6.31938	6.30502	5.09719	9.03426	11.5416	11.7653	10.259	8.93793	10.5504	10.4751	7.6521	6.25324		0.408857	0.774798	0.652964	0.74999	0.363374	0.449188	0.56368	0.448141	0.269177	0.655028	1.18724	1.10847	0.785911	0.372238	0.581287	0.617618	0.630348	0.58588
	22	7.97414	9.09687	7.75964	9.5893	6.18771	8.6973	7.0221	6.90204	5.5807	9.88423	12.5	12.5827	10.5622	9.31697	11.1054	11.2556	7.92685	6.48056		0.405434	0.838531	0.697915	0.830026	0.394308	0.526589	0.615825	0.435225	0.293522	0.697712	1.29635	1.20996	0.800389	0.387896	0.582675	0.687548	0.646015	0.598837
	24	8.45141	10.3548	8.36368	10.4025	6.86851	9.55623	7.67215	7.67108	6.03909	10.7792	13.1336	13.1886	11.1362	9.91021	11.7587	12.0287	8.30018	6.70826		0.442825	0.848662	0.723175	0.906423	0.458076	0.531168	0.70114	0.512062	0.341211	0.790252	1.34604	1.26579	0.917714	0.378776	0.582254	0.714439	0.694646	0.64655
	26	8.82681	10.7153	8.80737	10.9513	7.5204	10.5822	8.50582	8.34254	6.82336	11.7764	13.6555	13.8353	11.885	10.2151	12.3061	12.5317	8.78081	6.94739		0.482444	0.971196	0.71114	0.910258	0.549842	0.588936	0.717346	0.552416	0.454027	0.888955	1.42335	1.34702	0.964513	0.431806	0.666609	0.749107	0.776787	0.69359
	28	9.51966	11.6552	9.71743	11.7358	7.90168	11.4738	9.26197	8.9009	7.30918	12.7213	14.5122	14.5987	12.4158	10.3404	12.8144	13.1184	8.89799	7.16951		0.512687	0.963644	0.785228	1.02597	0.538195	0.6221	0.748167	0.594779	0.473392	0.907908	1.53624	1.41904	1.05374	0.45445	0.718739	0.819656	0.799328	0.758279
	30	9.89983	12.4157	10.3999	12.1007	8.29882	11.9061	9.96462	9.48798	7.95949	13.8146	14.969	14.8972	13.0405	10.6416	13.1038	13.5662	9.16931	7.28478		0.58968	1.16598	0.919097	1.06699	0.588532	0.612763	0.826066	0.582724	0.543253	0.961832	1.53444	1.40828	1.11756	0.47169	0.749833	0.835321	0.803346	0.775889
	32	10.704	13.038	10.9497	12.678	8.71442	12.7654	10.679	9.92097	8.4674	14.6856	15.6261	15.4338	13.6323	10.6399	13.579	14.2962	9.41755	7.58523		0.609482	1.30794	0.931278	1.12925	0.579843	0.645149	0.804249	0.6582	0.523684	1.01126	1.63135	1.44389	1.12985	0.447435	0.708026	0.917636	0.799939	0.779726
	34	11.5678	13.7335	11.6553	13.2279	8.83544	13.4812	11.3417	10.2153	8.69668	15.9525	16.2126	15.8372	14.0689	10.6066	13.846	14.4452	9.65682	7.94895		0.65265	1.27472	0.975743	1.10891	0.592652	0.68151	0.821921	0.687597	0.545308	1.10601	1.72819	1.45664	1.16812	0.477736	0.755812	0.957065	0.867734	0.836368
	36	12.1447	14.7361	12.558	13.9695	9.16643	13.7203	11.9613	10.3247	8.94334	17.2508	17.0341	16.4225	14.7629	10.6739	14.0945	14.8176	10.0097	8.11331		0.734751	1.30903	1.02066	1.15715	0.568609	0.747884	0.805848	0.639582	0.567792	1.16777	1.79467	1.52763	1.17511	0.462947	0.734452	0.994001	0.880433	0.827127
	38	12.9738	15.7912	13.4116	14.7608	9.34014	14.6598	12.3962	10.9158	9.31246	18.241	17.9294	17.0968	15.4032	10.9279	14.6334	15.1955	10.3995	8.3445		0.764872	1.31266	1.18905	1.15865	0.652419	0.77283	0.825897	0.687907	0.588719	1.24344	1.89176	1.59289	1.2809	0.47417	0.816309	1.01122	0.921665	0.900544
	40	13.8538	16.6826	14.1382	15.6077	9.41958	15.1751	13.0011	10.9389	9.3817	19.6323	18.633	17.3727	16.3198	10.8709	14.8218	15.4698	10.554	8.54118		0.814754	1.4908	1.2516	1.22635	0.668443	0.733433	0.831126	0.717659	0.631283	1.33316	1.96355	1.65076	1.34844	0.501129	0.750085	1.0664	0.935892	0.883761
	42	14.7601	18.1194	14.9936	16.6677	9.80536	15.9454	13.4946	11.2978	10.094	20.94	19.2267	17.9753	17.2243	10.8958	15.3065	15.7457	10.7636	8.88129		0.822357	1.5178	1.3778	1.29512	0.750131	0.693165	0.782148	0.862562	0.816257	1.42084	1.98748	1.70412	1.42355	0.467824	0.80935	1.01324	0.916248	0.882322
	44	15.6061	18.7849	15.8628	17.5649	9.96921	16.2788	13.7159	11.2142	9.97049	22.4851	19.9359	18.1204	17.925	11.1587	15.227	16.0808	11.1839	8.98161		0.864219	1.70986	1.3879	1.38551	0.802414	0.698692	0.796836	0.825432	0.811309	1.48076	2.14538	1.67368	1.43211	0.465622	0.833815	1.08749	0.98507	0.893322
	46	16.7227	19.3802	16.4631	18.7075	9.73582	16.8284	13.7514	11.0435	9.72679	24.2202	20.8014	18.0287	18.7904	11.0691	15.3747	16.0881	11.1892	9.16042		0.941543	1.70173	1.30848	1.44202	0.712204	0.685446	0.761337	0.85495	0.870217	1.61292	2.16201	1.70873	1.62074	0.560939	0.807372	1.05469	0.946484	0.896879
	48	18.2927	20.4445	17.2791	19.6442	9.46031	16.706	13.6025	11.0034	9.47066	26.1621	21.3863	18.4971	19.5913	11.2096	15.4068	16.1959	11.5341	9.28914		1.02971	1.71003	1.40168	1.5059	0.713249	0.715904	0.772382	0.89977	0.808239	1.69595	2.24795	1.6549	1.64937	0.543661	0.817855	1.10923	1.06495	1.00452
	50	19.566	21.2332	18.0752	21.1929	9.50996	17.3118	13.9806	10.9243	9.72871	27.8861	22.1277	18.8597	21.0111	11.3781	15.8449	16.2182	11.5314	9.62111		1.08879	1.84977	1.5199	1.69153	0.629053	0.7954	0.777416	0.886938	0.791439	1.80473	2.23582	1.74693	1.79876	0.471822	0.837566	0.975698	1.04073	0.929175
	52	21.2668	22.503	18.0261	22.2983	9.40707	17.5575	13.6756	10.6563	9.44556	29.537	22.9767	19.0933	22.4745	11.404	15.6406	16.2948	11.4067	9.34933		1.15104	1.85633	1.41273	1.84556	0.653665	0.819221	0.844147	0.839019	0.846087	1.82482	2.35057	1.72408	1.87168	0.51384	0.773963	1.09164	1.02776	0.963454
	54	23.0042	23.9251	18.962	23.7499	9.30757	18.0781	13.7861	10.4239	9.15497	31.3357	23.5509	19.1695	23.5519	11.4486	15.51	16.4761	11.3226	9.17818		1.25804	2.04044	1.50097	1.94826	0.66125	0.837951	0.800466	0.807504	0.838376	1.93242	2.48324	1.78627	2.03179	0.492637	0.749175	1.05916	1.01545	0.892961
	56	25.205	25.5727	19.3027	25.3328	9.29235	18.3625	13.7928	10.3351	9.02797	33.0249	24.3853	19.5625	24.4729	11.744	15.7296	15.9983	11.38	9.21255		1.37611	2.1782	1.55945	1.94999	0.601196	0.860965	0.87364	0.839612	0.785677	1.97455	2.55667	1.76324	2.08938	0.507653	0.872745	1.11402	1.05319	0.843468
	57	27.1488	26.0466	20.0257	26.9724	9.46312	19.0607	14.1033	10.5022	8.63718	35.3019	25.3907	19.7395	25.8405	11.959	15.7464	16.184	11.3595	9.26939		1.45371	2.24701	1.64243	2.07962	0.656885	0.898	0.867196	0.931819	0.818203	2.14312	2.67835	1.7451	2.21484	0.544475	0.827761	1.13312	1.04152	0.967263
	58	28.6111	28.4818	21.2124	28.2112	10.1794	19.9261	14.954	10.5	9.2973	36.912	26.2181	20.2141	26.4191	12.4978	15.8657	16.5176	11.5419	9.5816		1.48189	2.45327	1.68064	2.23916	0.73819	0.891962	0.941008	0.853098	0.846907	2.23398	2.7738	1.79223	2.25459	0.683918	0.847182	1.22013	1.11766	0.945688
	60	30.6295	28.8488	20.8421	29.6759	9.71321	20.0442	14.3139	10.2051	8.63078	38.8238	26.7476	20.099	27.9962	12.5836	15.8856	16.2095	11.3035	9.24415		1.57555	2.41088	1.79619	2.33426	0.659224	0.881929	0.913239	0.871602	0.808446	2.32058	2.76771	1.83834	2.40386	0.661139	0.855886	1.12007	1.05689	0.95059
	62	33.2304	29.6968	21.5196	31.4674	9.66651	20.5015	14.4218	10.162	8.71438	41.0345	27.5493	20.4142	29.2834	12.7393	15.9123	16.2208	11.1234	9.07187		1.64426	2.37112	1.78995	2.53455	0.690599	0.931795	0.975806	0.882525	0.855395	2.4291	2.83584	1.88232	2.43983	0.656783	0.850637	1.1926	1.02139	0.940205
	64	36.1284	31.3805	22.262	33.2357	9.2226	21.3977	14.518	9.65652	8.67701	43.2472	28.2079	20.3136	30.7238	12.9163	15.8815	16.2393	11.2562	9.24825		1.77901	2.61652	1.75446	2.68403	0.655429	0.903808	0.980202	0.777635	0.868511	2.60753	2.87842	1.90185	2.54749	0.624491	0.810349	1.17573	1.09007	0.984358
	66	38.9896	32.3081	22.3385	35.2209	9.56144	22.1172	14.1874	9.36076	8.28872	45.6139	29.0664	20.5645	32.1444	12.8717	15.7285	16.0854	11.1875	9.08433		1.9574	2.65929	1.66235	2.86898	0.736814	0.958535	0.978553	0.79355	0.783261	2.64263	3.00066	1.94203	2.71396	0.685083	0.823957	1.17833	1.06988	0.943619
	68	42.2912	34.0381	22.3749	37.1538	9.47592	22.9002	14.2241	9.56123	8.55365	48.5159	29.8004	20.682	33.5398	13.1168	15.7942	15.6926	11.1542	9.17413		2.02006	2.86966	1.84355	2.96837	0.663196	0.941888	1.03121	0.836201	0.947154	2.66125	2.99704	1.93021	2.81839	0.761892	0.836604	1.08947	1.09285	0.934902
	70	45.4897	35.9588	23.0145	39.3663	9.42522	23.9521	14.2044	9.30627	8.32614	51.8168	30.9519	20.8185	35.8213	13.1254	15.8705	16.002	11.1485	9.15325		2.14982	2.94912	1.92009	3.11413	0.688396	0.937563	0.990511	0.780121	0.893741	2.86293	3.11532	1.98873	2.94722	0.68294	0.877597	1.19478	1.06888	0.995629
	72	48.7964	38.0418	24.1477	42.1132	9.52345	24.88	14.1567	9.15684	8.41297	54.7263	32.27	21.0589	37.1607	13.4749	15.9939	15.6906	11.3406	9.06431		2.25792	3.16324	2.0126	3.31859	0.741152	1.19435	1.14039	0.791812	1.02658	2.93584	3.27455	1.94009	3.03351	0.815436	0.800267	1.15877	1.13701	0.98079
	74	52.3264	39.9272	24.0631	44.6281	9.34268	25.5413	14.5139	8.8985	8.74346	57.7256	33.09	21.2205	38.9314	13.507	16.0123	15.5845	11.3558	9.24856		2.298	3.23408	1.97033	3.35787	0.666866	1.19144	1.20969	0.758583	1.13397	2.97348	3.25444	1.91018	3.21531	0.81407	0.832866	1.11346	1.12976	0.972267
	76	56.1357	41.4906	24.6995	47.266	9.7905	26.8449	14.5385	9.04495	8.50173	60.1402	34.2831	21.3326	40.4345	13.5686	16.1287	15.9194	11.1877	9.00644		2.33305	3.08426	2.05168	3.273	0.802146	1.22209	1.14402	0.815601	1.10297	3.0076	3.45841	1.92712	3.21704	0.899694	0.836776	1.15851	1.07451	1.03816
	78	60.1596	43.4112	25.1458	50.0211	9.47881	27.7119	14.869	8.75457	8.89898	63.1719	35.2327	21.3487	42.9168	14.4158	15.9429	15.5632	11.0886	9.02455		2.39184	3.26117	2.11485	3.39547	0.731849	1.28769	1.23393	0.802824	1.28534	3.05558	3.4543	1.90535	3.44762	1.15696	0.804078	1.13423	1.11303	1.01269
	80	64.1461	44.7452	25.3056	52.9556	9.43633	28.3875	14.8099	8.69918	8.13705	65.7134	36.3408	22.0432	45.0573	14.2547	16.1289	15.6202	11.2956	9.03935		2.38985	3.47931	2.10674	3.61171	0.74753	1.22925	1.21847	0.845681	1.00644	3.103	3.55255	1.98923	3.63844	1.0752	0.801521	1.1605	1.12679	1.07831
	82	67.9315	48.28	26.3644	56.2634	9.49068	29.395	14.9016	8.61506	8.49273	68.4655	37.6458	22.1737	47.4908	14.3269	16.1891	15.5968	11.6735	8.80334		2.43975	3.95354	2.14996	3.61012	0.739573	1.14712	1.25887	0.879195	1.15691	3.03245	3.65442	1.94156	3.77189	1.09664	0.812836	1.12741	1.26869	0.952612
	84	71.7173	49.1934	26.1421	59.3528	9.01151	30.4938	15.0121	8.48704	8.58583	71.2023	38.6443	21.5715	49.275	14.549	16.1537	15.4207	11.279	8.67207		2.43739	3.95552	2.22988	3.71039	0.643284	1.31879	1.27712	0.855819	1.17945	3.06049	3.83176	1.94355	3.80172	1.23406	0.825777	1.21553	1.24608	0.937127
	86	75.6327	50.8177	27.4303	63.3513	9.29162	32.0466	15.2888	8.37874	8.26154	73.6577	39.8928	22.3593	51.9801	14.6899	16.4415	15.2138	11.3956	8.76485		2.3868	3.9159	2.36672	3.7319	0.747969	1.31805	1.3734	0.868625	1.1553	3.02139	3.89115	2.01427	4.01168	1.31006	0.812617	1.1261	1.26574	0.971392
	88	79.3606	53.8077	28.0636	66.7779	9.20899	33.8946	15.4014	8.15695	8.39077	76.3183	41.0119	22.4317	53.8417	14.8318	16.2487	15.3739	11.3677	8.84408		2.26706	4.22165	2.30543	3.54505	0.723875	1.45835	1.4118	0.783758	1.15309	2.95763	3.89376	2.02069	4.02389	1.42724	0.815765	1.17107	1.25301	0.981751
	90	82.5405	56.1218	28.6281	70.3029	9.22999	35.2091	15.3553	8.08029	8.55031	78.4985	42.1675	22.7967	56.3225	15.1352	16.4682	15.016	11.3895	8.80524		2.18751	4.14666	2.41787	3.42953	0.65837	1.44159	1.38006	0.791995	1.27446	2.91138	4.046	2.05734	4.06796	1.26251	0.855258	1.08918	1.32148	0.988566
	92	85.6302	59.2432	29.0699	73.7248	9.21549	35.8976	15.5419	8.13952	8.29752	80.5012	43.6332	22.8883	58.6052	15.6709	16.5771	15.154	11.5304	8.73323		1.98186	4.27471	2.46906	3.19029	0.753898	1.61193	1.43222	0.810622	1.23132	2.7962	4.14898	2.11352	3.98903	1.75822	0.807386	1.1194	1.37687	0.972832
	94	88.3596	61.227	30.3225	77.9772	8.99089	37.7385	15.6644	7.9122	8.3107	81.7588	44.6496	23.0457	61.4756	15.2099	16.6737	15.0151	11.6015	8.94484		1.79385	4.30367	2.4862	2.85501	0.627935	1.70369	1.47049	0.793492	1.27739	2.7762	4.20179	2.05667	4.10524	1.57884	0.853366	1.02836	1.32839	1.02022
	96	90.8609	63.976	31.1901	81.3611	9.07068	39.2181	15.7754	7.99717	7.94298	82.6218	45.9769	22.9763	63.7164	15.9528	17.1042	15.0163	11.5732	9.12537		1.56885	4.34859	2.43698	2.57187	0.721696	1.80349	1.42737	0.841162	1.11438	2.66848	4.25663	2.13486	4.11443	1.86816	0.868519	1.08655	1.36868	1.11989
	98	92.9473	65.631	31.6007	84.4698	9.19872	41.1743	15.7731	7.85037	8.32906	83.7375	47.2569	23.1466	65.8509	16.5575	16.9511	15.2293	12.0851	8.69536		1.3897	4.28412	2.49904	2.25006	0.772277	1.90574	1.44145	0.881337	1.34883	2.50443	4.35471	2.11185	4.02127	2.28829	0.867647	1.13643	1.55344	0.938327
	100	94.5958	67.9273	31.8389	86.7074	9.11696	42.4574	16.115	7.67708	8.39967	84.4497	48.3399	23.4298	67.9761	16.3866	17.0997	14.9361	11.7743	8.79483		1.23487	4.23291	2.62866	1.99271	0.777047	1.78944	1.51479	0.843662	1.46606	2.4793	4.31539	2.16547	4.17726	2.17882	0.844257	1.06685	1.57119	1.03792
	102	95.9955	70.7263	33.5589	89.3858	9.09175	44.2843	16.5388	7.73853	8.43369	85.5818	49.9674	23.4835	70.3066	16.7264	17.1832	14.8976	11.865	8.87543		1.03164	4.18398	2.75049	1.71194	0.75229	2.02514	1.61086	0.918541	1.51718	2.34687	4.41468	2.25516	4.12721	2.18039	0.819845	1.1114	1.5883	1.02523
	104	97.1158	72.8568	34.5507	91.4742	9.73395	46.1891	17.0339	7.48008	8.57611	86.0629	51.6367	23.9	72.2607	17.5649	17.5046	14.8691	11.892	8.91992		0.826974	4.26407	2.6987	1.33591	0.881822	2.08299	1.67769	0.84033	1.50929	2.33071	4.50303	2.32337	3.91763	2.58557	0.849778	1.15608	1.53412	1.04512
	106	97.9391	75.0051	35.426	93.1633	9.22877	48.1622	17.0262	7.40229	9.0678	87.0428	52.6119	23.6669	74.1082	17.302	17.6567	14.9173	11.9221	9.13456		0.639472	4.1456	2.79205	1.03747	0.824688	2.05171	1.63653	0.855642	1.83562	2.26764	4.54181	2.25764	3.83617	2.7501	0.851852	1.08223	1.63574	1.17013
	108	98.4708	77.2378	37.0188	94.947	9.04237	50.5177	17.3084	7.38912	8.49099	87.481	54.7518	23.9115	76.1445	17.7712	17.7994	15.0211	12.0585	9.03493		0.505464	3.82595	2.93516	0.772293	0.797655	2.219	1.61377	0.795977	1.60655	2.23428	4.73416	2.30994	3.75129	2.88518	0.874667	1.17883	1.66039	1.08196
	110	98.9073	79.5347	38.0177	96.254	9.11638	52.5277	17.4509	7.25845	8.76309	88.2527	55.9567	24.0274	77.3771	17.4502	17.9708	14.8389	12.4985	9.06816		0.369492	3.74283	2.97556	0.649616	0.83805	2.10136	1.7762	0.894751	1.77803	2.21821	4.76361	2.34984	3.63006	2.54225	0.859564	1.15014	1.85204	1.12413
	112	99.2583	81.2951	38.1889	97.5214	8.96341	53.9889	18.1545	7.28622	8.19969	89.0714	56.8209	24.5806	79.1583	18.0158	18.14	15.0445	12.3242	8.96064		0.265144	3.56783	3.19998	0.455768	0.907355	2.28777	1.83865	0.867667	1.4517	2.13099	4.61163	2.42515	3.56623	2.85463	0.961316	1.15663	1.80279	1.04632
	114	99.5021	83.3179	40.2261	98.3625	9.13145	55.9197	18.5911	7.35183	8.56473	90.3355	59.0874	24.3745	80.8359	19.2136	18.3188	14.8393	12.6526	9.12692		0.189946	3.22687	3.0337	0.328023	0.883578	2.42925	1.89621	0.818182	1.66625	2.01334	5.00445	2.45417	3.37743	3.31352	0.925126	1.13753	1.7982	1.04441
	116	99.7293	84.8822	41.7953	98.9	9.15003	58.2304	18.6514	7.19505	8.96685	91.0965	60.3318	24.2695	81.9431	18.7055	18.4223	14.7942	12.2237	8.95886		0.112748	3.08853	3.14308	0.24593	0.905321	2.43737	1.98682	0.806804	2.07061	1.93546	5.08379	2.44069	3.24432	3.35172	0.955712	1.06263	1.75109	0.988117
	118	99.8401	86.5112	43.6542	99.1811	8.5463	60.0479	19.4183	6.94114	8.93595	91.9176	61.7827	24.3697	83.0549	19.1054	18.8477	14.9913	12.4153	9.07173		0.0694749	2.78495	3.3671	0.196392	0.862927	2.44416	2.12094	0.778102	2.08092	1.84678	5.09588	2.39336	3.14474	3.59969	0.964133	1.13055	1.76891	1.06583
	120	99.9303	87.6113	43.0063	99.3979	8.81846	62.416	19.7452	6.85061	8.42527	92.5188	62.8661	24.4536	83.9935	18.8684	18.8544	14.534	12.5833	8.856		0.0286353	2.76905	3.18725	0.142867	0.964504	2.50194	2.20554	0.780067	1.7724	1.79647	5.052	2.40741	2.88484	3.57109	0.924002	1.09582	1.89937	0.991471
	122	99.9674	89.2941	45.1799	99.5521	9.22233	64.0428	20.0722	6.92806	7.86837	93.482	64.1699	23.5731	85.9566	19.8587	19.151	14.9187	12.4714	8.84994		0.0138727	2.37501	3.32945	0.100365	0.990365	2.56897	2.28511	0.728156	1.64382	1.68527	4.96973	2.39989	2.63108	3.663	0.986555	1.14478	1.98188	0.891035
	124	99.9784	90.6978	46.9808	99.6364	8.90407	66.2705	20.4306	6.99968	8.01699	94.2797	65.5309	24.7449	85.8689	19.8026	19.1506	14.6261	12.4268	8.8169		0.0110578	2.13013	3.2183	0.0761712	0.974888	2.56475	2.21775	0.783191	1.68779	1.55994	4.96395	2.4986	2.69173	3.96717	0.953844	1.08187	1.9226	0.998222
	126	99.9889	92.002	48.227	99.7464	8.72163	69.0621	20.7616	6.98592	8.29575	95.1403	66.8131	25.0193	87.3697	19.9607	19.6692	15.0018	12.968	8.79521		0.00708251	1.93559	3.41093	0.0564593	0.922101	2.63767	2.29729	0.718522	1.82157	1.44309	5.055	2.53621	2.49699	3.80906	0.996201	1.14949	2.06455	0.998656
	128	99.9893	92.9813	50.1185	99.7587	8.63978	71.1947	21.394	6.9254	8.33952	95.5054	68.1345	24.6896	88.1793	19.7255	19.578	14.9171	12.8133	8.908		0.0049326	1.76079	3.64366	0.0585378	0.897976	2.5166	2.36436	0.752793	1.99994	1.41752	4.82972	2.57254	2.42766	3.87951	0.993826	1.11951	1.95586	1.04071
	130	99.9933	93.7087	51.8989	99.8084	8.89354	72.9863	21.9182	6.64705	7.77666	96.1183	68.9938	24.126	89.1877	19.5715	20.183	14.9272	13.1639	9.0082		0.00304484	1.65336	3.78538	0.055341	1.00454	2.56213	2.34541	0.698946	1.59051	1.28375	4.85249	2.5169	2.29657	3.82089	1.08025	1.10849	2.20183	0.993074
	132	99.9951	95.0105	54.3988	99.8544	9.06909	75.145	22.9859	6.8844	7.52315	96.5628	71.0105	24.8068	89.8828	20.1686	20.4411	14.9315	12.9513	8.82755		0.00255604	1.41633	3.87244	0.0418959	1.03114	2.30325	2.6032	0.717753	1.25065	1.23968	4.9052	2.56359	2.21072	3.91936	1.08486	1.1028	2.10138	0.986853
	134	99.9971	95.6575	54.4817	99.8644	8.92814	77.0772	23.4731	6.85063	7.53523	96.8559	71.8488	25.0516	91.2368	19.9291	20.7603	15.0082	13.5159	8.96116		0.0017025	1.31791	3.9763	0.043738	0.990182	2.4276	2.65489	0.699587	1.33869	1.16174	4.95921	2.49735	1.96703	3.78798	1.11257	1.15542	2.43553	0.946812
	136	99.9988	96.7701	60.1842	99.8875	9.97743	80.1919	24.271	7.51245	8.64887	97.3608	74.2133	25.1667	92.1906	21.6089	21.3524	15.5701	14.0127	9.27523		0.000694817	0.922458	4.12516	0.0352391	1.10444	2.1653	2.72587	0.833651	1.72378	1.06431	5.06382	2.73768	1.82133	4.27439	1.09764	1.27059	2.41515	1.09312
	138	99.9995	97.4499	59.9192	99.8995	9.79891	81.7728	26.002	7.10716	8.71874	97.6579	74.8906	25.4688	93.266	21.1391	21.5839	15.4702	14.4746	9.28762		0.000211954	0.871124	4.20894	0.0275897	1.10538	2.13159	2.75778	0.739498	1.57377	0.991547	5.0184	2.72097	1.68251	4.05286	1.17278	1.13981	2.90788	1.01326
	140	99.9996	97.8223	63.0461	99.9306	9.58767	83.2978	26.7283	7.5625	8.38846	97.9182	76.3451	25.3894	93.7532	20.4209	22.1159	15.7554	15.1006	9.88168		0.000293753	0.800641	4.15965	0.0233375	0.977219	2.13361	2.90023	0.86398	1.36035	0.984897	4.99487	2.82134	1.59449	3.38353	1.30447	1.08684	3.0805	0.977461
	142	99.9993	98.2054	61.8592	99.951	9.38461	84.9753	27.2595	7.5282	9.52561	98.0378	76.7387	25.8478	93.895	19.5376	21.8974	15.3078	14.4737	9.35978		0.000418419	0.603223	3.7313	0.0116773	1.07041	1.84828	2.72361	0.923207	1.56223	0.923977	4.78556	2.75078	1.57116	3.42353	1.18285	1.08898	2.77107	0.918897
	144	99.9995	98.3405	63.4226	99.9289	10.1488	86.6946	27.4706	7.38019	8.63345	98.2182	77.7233	25.6322	94.3812	19.1623	21.9794	15.3797	14.573	9.08928		0.000309893	0.63831	4.03562	0.0245824	1.17199	1.84264	2.80502	0.826545	1.43237	0.906225	4.81824	2.63643	1.45482	3.19478	1.187	1.15586	2.97982	0.858998
	146	99.9998	98.6008	64.0469	99.9509	10.2708	86.918	28.5499	6.94307	8.78547	98.3602	78.4472	25.6075	94.3996	18.7671	22.0604	15.6348	13.8487	9.39413		0.000130238	0.595257	4.28275	0.0193367	1.42392	1.9524	2.81362	0.680683	1.22272	0.865356	4.72015	2.71382	1.42822	3.22991	1.20919	1.16271	2.6825	1.07999
	148	100	98.8418	64.2749	99.9643	9.72078	88.5025	28.7139	7.2157	8.20179	98.4249	79.2164	25.7636	94.6712	18.2004	22.1915	15.4561	13.9232	8.91351		0	0.498739	3.96155	0.00915427	1.3006	1.75108	2.75542	0.764391	1.25913	0.870622	4.73815	2.7418	1.42572	3.27497	1.23161	1.12878	2.59726	0.855083
	150	99.9999	99.0431	65.6679	99.9704	10.1779	89.2196	28.8617	7.15516	8.39449	98.5751	80.2519	25.5875	95.119	18.7706	22.2034	15.6631	14.5514	8.48091		9.72756e-05	0.392838	4.46983	0.00969087	1.18953	1.65371	3.11661	0.801397	1.02754	0.84036	4.83769	2.80953	1.40245	3.0881	1.13416	1.23221	2.89182	0.784976
	152	99.9997	99.189	64.3232	99.9751	9.03846	89.7302	29.9725	7.06503	7.72575	98.6516	80.8073	25.5771	95.3936	18.7326	22.739	15.3322	14.2133	9.1435		0.000322027	0.365227	4.44033	0.0101365	0.978237	1.66536	2.89261	0.869085	0.994478	0.815737	4.62798	2.88347	1.25422	2.95824	1.27628	1.17629	2.90033	0.920436
	154	99.9999	99.1874	65.4824	99.9689	9.04524	90.607	29.5063	6.97657	7.89177	98.7661	81.4056	25.4643	95.293	17.8544	22.7016	15.1812	14.3939	9.11343		0.000106706	0.373277	4.30318	0.00993864	1.06562	1.43486	3.03022	0.767833	1.02648	0.765513	4.60339	2.86756	1.28786	3.12876	1.17862	1.08675	3.1173	0.910154
	156	100	99.2044	66.0503	99.9641	8.95731	90.7775	29.9928	6.72561	7.8596	98.7723	82.048	25.268	95.5691	17.5865	22.6682	14.8701	14.5923	8.33093		0	0.374379	3.92527	0.0126344	1.08985	1.47382	2.93178	0.708703	1.14885	0.792643	4.61069	2.82267	1.2203	2.83011	1.16802	0.984955	3.29522	0.804647
	158	100	99.428	67.1704	99.9688	8.97243	91.5094	30.1	7.29027	7.78977	98.8547	82.0691	25.2899	96.0629	17.9982	23.3269	15.2519	14.398	8.58712		3.71938e-05	0.261163	4.1452	0.0172254	1.05926	1.51287	2.99328	0.982332	1.15351	0.761804	4.63902	2.90027	1.12254	2.86505	1.23503	1.05122	3.0761	0.880474
	160	100	99.4589	67.3259	99.9621	8.83181	91.3816	30.1865	6.90368	7.48297	98.9142	82.7293	25.0314	96.256	18.5159	23.6476	15.4616	14.4983	8.77384		0	0.261431	4.25352	0.0271167	1.03397	1.55076	3.28268	0.955972	1.1114	0.752029	4.58002	2.85347	1.13644	3.29123	1.40395	1.15587	3.28804	0.964661
	162	99.9999	99.5165	67.2006	99.9628	8.64384	92.0874	30.4907	7.0854	7.63509	99.0282	82.6462	25.5134	96.3671	17.5724	23.7598	15.118	14.8865	8.42879		5.14569e-05	0.244906	4.29658	0.0219119	0.838336	1.51035	3.21754	0.959946	0.976998	0.664169	4.63283	2.86649	1.13535	2.94098	1.31473	1.20361	3.42697	0.790213
	164	99.9999	99.5903	67.2415	99.9647	8.1794	92.1623	30.7388	6.94317	7.19598	99.0292	82.7324	25.2639	96.5112	17.3314	23.7871	14.9992	14.8021	8.01369		8.86937e-05	0.208562	4.37896	0.023207	0.958156	1.46814	3.25419	0.764789	0.832808	0.69643	4.59677	2.84483	1.09552	2.83262	1.31587	1.15359	3.50646	0.692412
	166	99.9999	99.5044	66.685	99.9762	8.11848	92.4108	30.846	6.75118	7.54073	99.044	83.2988	24.8727	96.5093	17.1315	24.3691	14.9289	14.5172	8.25021		6.71953e-05	0.250301	4.58584	0.0159836	0.725987	1.66577	2.93724	0.731549	0.983037	0.69944	4.41438	2.76812	1.11349	2.92832	1.48985	0.980016	3.30058	0.827043
	168	100	99.6305	66.0053	99.9848	8.05431	92.1565	31.6554	6.3664	7.36048	99.1208	83.4137	25.3884	96.8582	17.2063	24.3789	15.0052	14.4003	7.96068		0	0.182494	4.57906	0.0103208	0.833954	1.74512	2.93495	0.774458	0.770734	0.644695	4.40634	2.82957	0.985561	3.00189	1.41914	1.13433	3.31444	0.754879
	170	99.9994	99.6029	65.9845	99.9883	8.34002	92.1912	31.6334	6.40949	6.75331	99.1574	83.2872	25.0194	97.0705	17.3248	24.3326	15.1546	14.0447	8.19282		0.000509637	0.202152	4.53486	0.00509501	0.899527	1.75035	3.0295	0.69397	0.786033	0.6418	4.26516	2.79938	0.962382	2.87648	1.45336	1.18934	3.13962	0.797833
	172	99.9997	99.5907	64.9736	99.9792	7.60468	92.553	31.4859	6.15255	7.5171	99.215	83.9063	25.1163	97.1906	16.5402	24.7571	14.4583	14.7461	8.07054		0.000164096	0.22302	4.56371	0.0111487	0.833408	1.64234	2.82654	0.575226	1.05647	0.571358	4.388	2.857	0.86034	3.0371	1.55946	1.00689	3.47341	0.776598
	174	100	99.6414	65.778	99.9754	8.35641	92.2155	32.23	6.5367	6.71272	99.2597	84.4088	25.0753	97.1912	16.5245	24.7882	14.5668	14.1693	7.94966		0	0.184425	4.60306	0.013887	0.88345	1.84064	2.64349	0.870101	0.876103	0.561829	4.39747	2.92436	0.900539	2.81766	1.49539	1.00849	3.39523	0.744312
	176	100	99.6812	67.1458	99.9662	7.76978	91.9162	32.6523	6.36182	7.09173	99.2805	85.0084	24.823	97.4423	17.3273	25.0162	14.6108	14.4695	8.0278		3.71938e-05	0.154671	4.20207	0.0183813	0.780314	1.93339	2.86416	0.877752	0.871118	0.550362	4.32393	2.83594	0.840189	3.04333	1.61145	1.1267	3.51544	0.655695
	178	99.9998	99.7316	66.9616	99.9765	8.78618	91.8056	33.3661	6.42768	7.0615	99.2473	85.4046	24.4018	97.5685	16.2229	25.1892	14.5267	14.1901	7.46961		0.000120554	0.12723	4.39013	0.0127083	1.12733	1.83393	2.93655	0.835933	0.840145	0.573704	4.34079	2.88157	0.825081	3.14057	1.53813	0.898577	3.14636	0.695529
	180	99.9999	99.7455	66.6395	99.9774	8.12993	92.5364	34.3395	6.36887	6.84219	99.2389	85.4802	24.9504	97.5917	16.606	25.4751	14.8745	14.191	8.00121		5.97642e-05	0.112478	4.58615	0.0108155	1.00383	1.60799	2.48101	0.710623	0.581588	0.566277	4.41005	3.03376	0.876842	2.95314	1.49561	1.15226	3.47827	0.747591
	182	99.9999	99.6886	66.4098	99.9854	7.90874	92.1912	34.5705	6.78056	6.33188	99.2064	85.7438	25.0575	98.0645	16.8549	26.1256	14.8906	14.282	7.79843		5.54516e-05	0.145878	4.67404	0.009533	0.933322	1.68032	2.5605	0.954083	0.594337	0.587774	4.31454	2.90179	0.77247	2.82284	1.63968	1.00347	3.27377	0.769654
	184	99.9998	99.7485	67.8646	99.9901	8.01222	91.5723	34.5942	6.34175	6.87657	99.195	86.3568	24.6891	98.2373	17.174	26.3708	14.4281	14.222	7.81837		0.000171028	0.112671	4.49674	0.00610679	0.729505	1.85724	2.8099	0.635691	0.756323	0.576741	4.26606	2.85778	0.692677	2.87482	1.60471	1.01417	3.15934	0.928546
	186	99.9992	99.7166	66.7301	99.9888	7.51016	91.4522	33.5902	6.31063	6.7069	99.1464	86.0307	24.7192	98.2684	15.7096	25.8997	14.2696	13.8452	7.69495		0.000804461	0.128241	4.69545	0.00397527	0.777984	1.67275	2.7748	0.805691	0.808592	0.609623	4.2585	2.85873	0.688132	2.71672	1.65062	0.932843	3.33462	0.670205
	188	99.9959	99.6806	65.9658	99.9821	7.4784	90.5534	33.5453	5.94234	6.60572	99.1292	86.2975	24.4409	98.2429	15.6942	25.8016	14.1893	13.9076	7.49223		0.00219351	0.158726	4.49216	0.00881014	0.749427	2.25182	2.37584	0.556405	0.953113	0.621344	4.22948	2.79644	0.68854	2.93422	1.5855	0.954249	3.29924	0.733497
	190	99.99	99.7644	66.5345	99.9479	8.11792	90.6562	33.9958	6.06592	6.412	99.144	86.3634	24.7682	98.3287	15.4468	26.1944	13.9694	13.7746	7.43491		0.00614553	0.1063	4.60883	0.024381	0.847468	1.97922	2.47278	0.61578	0.523013	0.591949	4.22781	2.89707	0.658476	2.69273	1.68009	0.94681	3.36198	0.604866
	192	99.9736	99.7651	67.0988	99.9057	8.24534	90.1844	33.4976	6.45819	6.23166	99.1013	86.6315	24.6591	98.3708	15.5128	25.9575	13.9567	14.2715	7.26173		0.012307	0.0888379	4.34745	0.0483192	1.09403	1.91342	2.28065	0.817583	0.572024	0.629738	4.26017	2.84009	0.60812	2.49224	1.58779	0.958003	3.5124	0.6516
	194	99.9629	99.7746	66.0076	99.8891	7.83026	90.2944	34.291	6.01866	6.9951	99.1075	86.5163	24.7253	98.305	15.6364	26.4829	14.3909	13.8693	7.18483		0.0157153	0.09252	4.69028	0.0514917	0.872373	1.69761	2.5632	0.611062	1.06054	0.636114	4.23201	2.93484	0.625675	2.8582	1.57303	0.988142	3.35777	0.67061
	196	99.9541	99.7508	67.0579	99.8455	8.01165	89.1534	34.5721	6.35553	6.90763	99.1066	87.183	24.6528	98.1048	16.0021	26.5769	14.1688	14.2955	7.45585		0.0215065	0.103939	4.18116	0.0695339	0.951013	1.87307	2.46951	0.913296	0.831253	0.606929	4.07395	2.82848	0.685252	2.99134	1.65562	1.00698	3.40651	0.698903
	198	99.9091	99.775	67.1911	99.7832	7.63699	89.1003	34.1841	6.88285	6.48158	99.1148	87.1766	24.7107	98.0263	16.8215	27.3002	14.6362	14.1935	7.49781		0.0379899	0.0926018	4.223	0.0784199	0.798694	1.98446	2.57003	0.837518	0.629567	0.621912	4.19802	2.94709	0.764745	2.98317	1.7146	1.07702	3.475	0.774894
	200	99.8674	99.715	66.0508	99.6748	7.62607	88.4209	32.5826	6.23743	6.44369	99.0731	87.231	24.4851	97.8256	16.0228	26.7023	14.3606	13.8652	7.73088		0.0523674	0.127385	4.11417	0.0985785	0.718016	2.0585	2.62194	0.813895	0.832898	0.628435	4.18435	2.86686	0.759207	2.76881	1.57144	0.967289	3.35742	0.694492
	202	99.8058	99.7505	66.6366	99.5711	7.8241	88.0573	32.0131	6.26713	6.60481	99.0155	87.4127	24.2204	97.7109	16.052	27.4759	14.1675	13.8735	7.3358		0.0752689	0.103249	4.14011	0.122352	0.828743	2.09411	2.39779	0.751598	0.927406	0.653781	4.19728	2.88908	0.790332	2.80024	1.66586	0.949029	3.19658	0.679833
	204	99.7888	99.7231	66.8022	99.4835	7.56144	86.6024	33.1513	5.99854	6.36535	98.9988	87.3925	24.3879	97.5717	16.0253	27.1225	13.9908	13.6821	7.09086		0.0756444	0.123271	4.02364	0.161788	0.922909	2.2617	2.89229	0.672326	0.712017	0.658365	4.1186	2.99874	0.828701	2.92555	1.65828	0.984188	3.17555	0.647164
	206	99.7142	99.7216	64.295	99.3595	7.34046	86.3186	32.8044	6.18732	5.9862	99.0143	87.1069	24.1705	97.3662	15.7589	27.2481	13.8706	13.8447	7.34057		0.10195	0.101271	4.35697	0.195991	0.833001	2.25259	2.84199	0.733432	0.488159	0.635793	3.97953	2.96998	0.808547	2.69487	1.62737	0.93928	3.31297	0.728662
	208	99.5802	99.7996	65.0869	99.2183	7.92735	86.358	32.3126	5.94207	6.85609	98.974	87.2049	23.5742	97.3153	15.4723	27.2178	13.9169	13.1521	7.35683		0.140366	0.062664	4.25999	0.240478	0.953041	2.41461	2.6859	0.595694	0.987345	0.663254	3.97717	2.80826	0.825652	2.65536	1.76427	0.913823	3.20639	0.683354
	210	99.5089	99.7721	65.0949	99.0981	7.30971	85.4453	32.675	6.22516	6.92318	98.9383	87.3001	24.0405	97.3896	16.384	27.1947	14.0087	13.3466	7.3579		0.147044	0.0779926	4.29377	0.272196	0.727876	2.21966	2.71452	0.70719	1.02377	0.67947	4.07199	2.808	0.762511	3.0953	1.65029	0.953203	3.1311	0.63983
	212	99.2784	99.7736	65.655	98.9325	7.54045	85.8654	29.9634	6.23562	6.35226	98.8981	87.3947	24.0624	97.1399	16.1487	28.0436	14.1721	13.2769	7.49259		0.207249	0.0779525	4.15686	0.280488	0.94523	2.20885	2.78533	0.753977	0.586501	0.703751	4.08601	2.93527	0.780081	2.98991	1.85932	1.03285	3.04506	0.734095
	214	99.1707	99.7543	64.1979	98.8286	7.546	85.069	31.0714	6.15979	6.39132	98.8712	87.2181	24.2103	97.2731	15.9543	28.3451	13.5233	13.3518	7.31098		0.258201	0.0844306	4.31707	0.317836	0.807463	2.23179	2.74449	0.70627	0.683384	0.667436	4.09999	2.93154	0.725263	2.85089	1.82474	0.956339	3.16125	0.677467
	216	99.1269	99.7369	65.5855	98.7645	7.55653	85.6257	31.1928	6.10836	6.18005	98.7964	87.9299	24.2008	96.985	16.1108	28.1867	14.0007	13.8673	7.41897		0.294563	0.0938997	4.20416	0.325793	0.791085	2.15723	2.79594	0.548043	0.813019	0.705689	4.12838	2.91868	0.732388	2.80371	1.78151	0.933278	3.13761	0.676106
	218	99.0243	99.7497	65.801	98.6774	7.42689	83.8853	30.1035	6.52932	6.23741	98.7809	87.8464	23.9831	96.7976	16.7971	28.3904	13.9434	13.331	7.20284		0.352813	0.0836614	4.0579	0.347268	0.806601	2.52704	2.51024	1.0938	0.378634	0.68113	4.06976	2.91378	0.665925	3.04917	1.83707	0.962016	2.95815	0.68678
	220	98.7928	99.7423	64.6243	98.5655	7.03897	85.0901	28.6096	6.1386	6.09337	98.7045	87.7345	23.6387	96.5099	16.3201	27.9537	13.8773	13.075	7.52321		0.415246	0.0819064	4.2049	0.361709	0.667987	2.37161	2.55169	0.778513	0.571472	0.691429	3.94079	2.91778	0.766895	2.79982	1.76271	0.951357	3.03961	0.69734
	222	98.7448	99.7227	65.6098	98.4823	7.09563	84.2264	29.3271	5.99225	6.54089	98.6282	87.6712	23.5122	96.1854	15.8359	28.0321	13.6886	12.9134	7.02893		0.441357	0.102978	4.03852	0.382159	0.703411	2.41338	2.60477	0.673104	0.809127	0.696632	4.04575	2.8141	0.780099	3.02981	1.79524	0.916872	2.8666	0.640731
	224	98.5314	99.7344	65.7031	98.3529	7.01272	84.398	28.3349	5.76648	5.90956	98.6058	87.7612	23.3715	95.9064	15.4777	28.3057	13.7486	13.5029	6.92709		0.538617	0.101961	4.14876	0.41692	0.665607	2.37812	2.81573	0.623208	0.525463	0.707961	3.96885	2.76483	0.781153	2.85969	1.78517	1.00945	3.2331	0.600332
	226	98.5642	99.7345	65.3976	98.2445	7.26217	84.7484	27.4322	6.1414	6.50177	98.5421	88.0635	23.5052	95.8494	16.4353	28.386	13.9415	13.1768	7.41857		0.513244	0.0901757	4.69365	0.447606	0.6767	2.51448	2.65465	0.678319	0.893442	0.688382	3.9025	2.81513	0.789135	3.06502	1.87351	0.975693	2.96165	0.658604
	228	98.3836	99.7577	63.6766	98.1133	7.46822	84.6534	27.7533	6.05673	6.14224	98.4968	88.3199	23.3503	95.567	15.7815	28.4256	13.9648	13.3182	7.173		0.605682	0.0827219	4.61752	0.495343	0.799752	2.59772	2.3753	0.611258	0.843474	0.69423	3.97597	2.74458	0.833817	3.0993	1.84857	1.0673	3.04554	0.618667
	230	98.5059	99.7268	62.4776	97.944	7.75427	84.2101	26.4874	6.03177	6.38073	98.4146	88.443	23.5142	95.3967	16.4179	28.8267	13.9166	13.3492	7.50913		0.571915	0.082663	4.57342	0.530524	0.875498	2.70964	2.3651	0.577138	0.617861	0.716374	3.83718	2.72928	0.767738	2.88852	1.93161	0.982289	2.79115	0.716717
	232	98.4901	99.7241	62.5083	97.898	7.35595	84.9509	26.5774	6.4027	6.01119	98.3721	88.6034	23.4654	95.4536	18.0852	29.5302	13.9437	13.7987	7.1359		0.578198	0.10225	4.78716	0.568988	0.694663	2.45079	2.38267	0.962508	0.490416	0.714181	3.97392	2.90926	0.809515	3.31704	1.98901	1.00341	3.09102	0.590367
	234	98.4381	99.7357	63.0346	97.6697	7.72968	83.954	25.9213	6.50199	6.55657	98.35	88.3223	23.7017	95.058	17.7296	29.1283	13.928	13.5832	7.13255		0.631594	0.091306	4.72753	0.596691	0.840595	2.54467	2.52191	0.86879	0.898949	0.731716	3.96234	2.97605	0.778216	3.45753	2.04111	0.979477	2.90358	0.560296
	236	98.4837	99.7312	61.9677	97.446	7.44235	84.4649	25.3636	6.1651	5.96918	98.2321	88.4029	23.4669	95.2155	16.7944	29.4236	13.7658	13.3748	7.15789		0.607818	0.09193	4.60025	0.625791	0.764914	2.55639	2.20647	0.720349	0.617993	0.724317	3.85307	2.87229	0.728908	3.14415	2.09783	1.0385	2.92551	0.661612
	238	98.4434	99.7439	62.0223	97.3576	6.95024	83.7185	25.2121	5.89152	6.95752	98.1486	88.3979	23.3014	94.9747	17.1094	29.1223	13.5796	13.4172	7.17251		0.627686	0.0902823	4.89181	0.643881	0.681248	2.75539	2.51079	0.586598	0.909892	0.758831	3.94574	2.70791	0.609666	3.12172	2.05044	0.968325	3.06708	0.629375
	240	98.5245	99.7331	60.2307	97.1866	7.01977	83.3903	25.1016	6.11137	6.78021	98.1043	88.5006	23.2755	94.6731	16.792	29.1917	13.7063	13.6201	7.03857		0.61038	0.0975368	4.95299	0.714377	0.592202	2.7052	2.42397	0.665903	0.65652	0.751356	3.84077	2.8005	0.757669	3.25764	2.13478	0.948194	2.94573	0.618558
	242	98.4851	99.7399	61.6656	96.9488	6.86084	83.5515	23.97	6.1951	6.36687	98.0637	88.3779	23.3574	94.6308	17.1039	29.608	13.8931	12.9923	7.44043		0.632886	0.0924297	4.84008	0.73963	0.542279	2.5874	2.47738	0.698143	0.697594	0.727092	3.8237	2.8453	0.756145	3.19227	2.06152	0.972776	2.70271	0.574152
	244	98.4651	99.7469	60.7349	96.9557	7.40503	84.0396	23.422	6.19028	6.45447	97.9224	88.5205	23.1075	94.5902	16.7545	29.6009	13.972	13.1138	7.07543		0.661892	0.0923046	4.76552	0.734454	0.859299	2.57583	2.5979	0.679576	0.563839	0.792423	3.74883	2.79019	0.677845	3.26255	2.16382	0.91784	3.05898	0.501653
	246	98.4094	99.7284	59.8943	96.834	6.81482	84.0125	23.6746	6.46061	6.60667	97.8668	88.4371	23.0805	94.2866	17.2822	29.3511	14.8366	13.3709	7.56062		0.689608	0.0897196	4.99068	0.754734	0.666619	2.66094	2.36726	0.833072	0.679724	0.794793	3.84485	2.72471	0.671094	3.36875	2.17715	1.09394	2.84351	0.768051
	248	98.3956	99.7064	60.1832	96.7984	7.04695	83.9538	22.5306	6.53118	6.85409	97.8909	88.2133	23.4858	94.2122	18.3563	29.7873	14.9351	13.8693	7.13028		0.68496	0.0955209	4.81691	0.815894	0.611379	2.47137	2.1742	1.14417	0.904581	0.797347	3.85819	2.90875	0.731182	3.68753	2.27095	1.16762	2.84983	0.597378
	250	98.4439	99.6997	58.9045	96.4531	7.16841	83.8869	22.6089	6.55186	6.90144	97.7807	88.1984	24.3441	93.9831	17.2433	29.6753	15.0881	13.1369	7.27229		0.691722	0.096479	4.90802	0.892609	0.708809	2.37912	2.37219	0.878082	0.765592	0.802352	3.91165	2.92615	0.719416	3.3167	2.21459	1.20632	2.82877	0.581554
	252	98.5621	99.6468	58.5637	96.3507	6.89111	83.1352	21.9251	6.72631	6.07731	97.7929	87.9141	23.9711	93.8265	16.6547	29.4068	15.364	12.9357	6.90749		0.659858	0.11301	4.95862	0.93962	0.492418	2.61209	2.30955	1.00789	0.839515	0.788442	3.93049	2.85008	0.834864	3.2092	2.27463	1.41406	2.7587	0.515342
	254	98.5078	99.6106	58.73	96.2643	6.80962	84.4425	21.1935	6.71585	6.94353	97.5849	87.674	22.9089	93.8699	17.241	29.514	14.7263	12.9588	6.81492		0.645825	0.112258	4.83125	1.01557	0.520381	2.71579	2.25187	0.870539	0.975832	0.838342	3.84815	2.68854	0.76093	3.52903	2.25722	1.15489	2.71242	0.476359
	256	98.5998	99.5764	58.058	96.5156	6.65686	83.7232	22.324	5.84781	6.78448	97.5912	87.3852	22.7001	93.4905	17.1952	29.5329	15.2781	12.8119	7.10529		0.630373	0.119268	4.94292	0.908237	0.49082	2.91876	2.21714	0.609366	0.677474	0.828641	3.84927	2.61214	0.719028	3.55959	2.20749	1.22962	2.82908	0.618097
	258	98.682	99.5184	57.6585	96.2835	6.67564	84.2866	21.0901	6.33324	6.67568	97.4972	87.4737	22.706	93.3333	18.1111	29.5292	15.3333	13.0999	7.0176		0.619772	0.116317	4.88556	0.990548	0.505952	2.78107	2.06703	0.957038	0.81824	0.851273	3.88852	2.65839	0.834757	3.56671	2.1221	1.31215	2.80979	0.645509
	260	98.7943	99.3852	57.7039	96.3	7.31084	83.9863	22.0141	6.13168	6.60066	97.3429	86.7078	22.4871	93.2085	17.238	29.6302	15.1727	12.7971	6.91364		0.566808	0.145525	4.67098	1.0415	0.69073	2.93118	1.91134	0.71359	0.715564	0.86627	3.91048	2.65791	0.871939	3.40941	2.16457	1.36864	2.88018	0.570939
	262	98.7259	99.2478	57.401	96.3188	7.0844	84.8535	21.4588	6.23493	6.68795	97.3459	86.8405	22.8048	93.071	18.1145	29.7484	15.3753	13.031	7.1783		0.602607	0.163203	4.72271	0.999913	0.78394	2.97483	2.28567	0.886627	0.781496	0.871371	3.94734	2.75973	0.818299	3.69064	2.19272	1.48343	2.68843	0.574764
	264	98.8612	99.165	56.5867	96.4298	7.17316	84.376	21.5161	6.37963	6.81861	97.4858	86.9608	22.8218	93.0142	19.2396	29.8694	15.4743	12.9253	7.44631		0.584162	0.195987	4.53298	0.974121	0.591475	2.90408	2.20493	0.957479	1.13655	0.80691	3.91725	2.79271	0.861368	3.73555	2.33805	1.26818	2.57346	0.587376
	266	98.9829	99.0297	57.1689	96.3066	7.56449	84.4808	20.9281	5.85184	7.46236	97.2032	86.8998	22.3846	92.582	18.1391	29.3064	15.4671	12.7	7.0438		0.501511	0.214992	4.66403	0.991152	0.751866	3.04075	1.97305	0.651143	1.13111	0.883279	4.0652	2.65671	0.924624	3.59594	2.05017	1.39627	2.62389	0.585737
	268	98.9007	98.8518	55.955	96.4164	6.79653	83.9467	20.3868	6.44821	6.64901	97.2251	86.7057	22.1626	92.6784	18.9799	29.3748	15.2002	12.7185	7.23676		0.562386	0.252734	4.7803	0.946522	0.592767	3.05943	1.82552	1.02056	0.840633	0.845491	3.96043	2.80263	0.911669	4.28067	2.09625	1.33927	2.78037	0.713665
	270	98.9706	98.7632	56.1234	96.463	6.47616	83.6394	19.8447	6.22807	6.27815	97.0516	86.2223	22.3969	92.289	18.2347	29.1613	14.9462	12.6888	6.86467		0.500547	0.269793	4.67338	0.934619	0.526043	3.01331	1.88814	0.722376	0.907118	0.903611	4.08571	2.71025	0.75529	3.60005	2.15064	1.45183	2.68137	0.595719
	272	98.975	98.6226	55.1742	96.4039	6.97177	82.6357	20.976	5.84802	6.93835	97.0226	86.1343	22.1278	92.1095	17.7362	29.471	15.318	12.8766	6.96957		0.495612	0.287519	4.43213	1.02069	0.649576	3.44234	2.02888	0.655437	0.73649	0.871836	4.01394	2.58815	0.814447	3.48046	2.1787	1.42651	2.7879	0.500769
	274	98.9841	98.6046	55.2727	96.4829	7.06387	82.8692	20.2519	6.16324	6.72754	96.942	85.9992	21.8304	92.1252	18.5085	29.6575	15.1407	12.6506	7.0511		0.498324	0.313982	4.62305	1.00001	0.84857	3.01378	1.93519	0.748674	0.797712	0.941331	4.12056	2.46146	0.825496	3.86343	2.12213	1.46738	2.72296	0.579494
	276	99.0039	98.4083	55.9275	96.4873	7.53614	81.7404	20.8768	5.7751	6.61036	96.9049	86.1752	22.2381	91.9746	18.4346	29.6386	15.0656	12.3828	6.91476		0.488513	0.327079	4.45658	0.95882	0.682762	3.3129	1.82467	0.54402	0.762992	0.929981	4.19514	2.57765	0.801776	3.63064	2.11719	1.40168	2.76097	0.621084
	278	99.0718	98.1933	54.5652	96.5379	6.98828	81.5984	19.9652	6.23446	6.81976	96.8121	86.0431	22.3245	92.0842	18.3796	29.3931	15.3897	12.3841	7.14362		0.439787	0.451082	4.46045	0.949808	0.581271	3.18271	1.68577	0.871959	0.752548	0.93736	4.19319	2.77412	0.771785	3.85699	2.08239	1.60113	2.5409	0.51672
	280	98.9657	98.1764	54.7017	96.5974	7.90081	81.0139	20.7935	6.70979	6.22867	96.8191	86.2954	23.7664	91.7641	19.7954	30.0578	15.5788	13.7966	6.90781		0.505597	0.450809	4.56037	0.997699	0.776253	3.42494	1.66675	1.06559	0.648446	0.962881	4.20693	2.92374	0.809122	3.95535	2.24804	1.58927	2.58081	0.616434
	282	99.0627	98.0607	54.9502	96.5867	6.91284	82.141	20.3239	6.29371	6.53729	96.7069	86.0498	22.1428	91.2207	20.6917	29.4153	15.2182	12.6128	6.76595		0.441298	0.444808	4.22474	0.969406	0.676478	3.1982	1.7986	0.760809	0.860547	0.951447	4.3281	2.72325	0.884932	4.1613	2.22545	1.44229	2.67875	0.527539
	284	99.0034	97.9844	54.2894	96.937	6.5983	81.3916	19.929	6.07867	5.93341	96.6457	85.9478	22.1513	91.2443	19.7716	29.5189	15.0703	12.5596	6.85485		0.491048	0.459867	4.57252	0.828348	0.622424	3.46698	1.52978	0.849043	0.547213	0.987569	4.21995	2.81779	0.739387	3.90124	2.30499	1.43083	2.72261	0.532264
Figure 7d	PC-9, Cell proliferation
	hrs	DMSO	SAHA 1 µM	Osimertinib 5 nM	SAHA 1 µM,Osimertinib 5 nM	Osimertinib 10 nM	SAHA 1 µM,Osimertinib 10nM	Panobinostat 50 nM	Panobinostat 50 nM,Osimertinib 5 nM	Panobinostat 50 nM,Osimertinib 10 nM		DMSO	SAHA 1 µM	Osimertinib 5 nM	SAHA 1 µM,Osimertinib 5 nM	Osimertinib 10 nM	SAHA 1 µM,Osimertinib 10nM	Panobinostat 50 nM	Panobinostat 50 nM,Osimertinib 5 nM	Panobinostat 50 nM,Osimertinib 10 nM
	0	1.74439	2.01025	1.9991	2.48368	2.55009	2.14615	2.06228	2.14474	1.94026		0.934769	0.947009	0.844289	1.20568	0.955342	0.69243	0.557287	0.749933	0.90515
	2	1.85062	2.20614	2.14362	2.65692	2.67906	2.2976	2.21994	2.31235	2.12017		0.972479	1.08841	0.880399	1.22795	1.02593	0.746901	0.569195	0.808747	0.95951
	4	1.94974	2.39456	2.31514	2.83056	2.89079	2.45491	2.34059	2.50552	2.29286		1.01671	1.19736	0.954068	1.2759	1.08623	0.759374	0.615503	0.908132	1.03888
	6	2.13763	2.53417	2.51108	2.99742	3.16523	2.60408	2.52484	2.6495	2.43736		1.12346	1.262	1.05307	1.37814	1.20155	0.846554	0.66435	0.912354	1.12636
	8	2.25814	2.67578	2.73289	3.1728	3.41497	2.74173	2.64526	2.8698	2.62391		1.17349	1.35427	1.15769	1.4857	1.30081	0.890359	0.703131	1.01107	1.21236
	10	2.44046	2.8289	2.93252	3.38199	3.75249	2.89621	2.81887	3.14272	2.81548		1.30098	1.43513	1.27788	1.57016	1.44506	0.936011	0.680937	1.09665	1.30788
	12	2.59424	2.93285	3.16422	3.58923	4.05107	3.11065	2.94057	3.40512	3.09686		1.41073	1.5096	1.35799	1.67491	1.58142	1.02367	0.715576	1.13931	1.4705
	14	2.8573	3.23073	3.3852	3.91895	4.40224	3.35713	3.14455	3.73137	3.36622		1.51624	1.64291	1.45968	1.84387	1.71825	1.11995	0.701079	1.29568	1.58493
	16	3.14674	3.41614	3.62142	4.15634	4.67715	3.60505	3.29876	3.8827	3.49448		1.69143	1.71296	1.5853	2.03298	1.91968	1.18048	0.811175	1.35653	1.6707
	18	3.33465	3.6329	3.81914	4.38285	4.91846	3.83826	3.43231	4.0549	3.65889		1.77226	1.82168	1.66559	2.13806	2.0303	1.2386	0.826306	1.37173	1.71682
	20	3.54001	3.86581	4.0315	4.61227	5.22461	4.04042	3.58166	4.21761	3.82002		1.93026	1.97049	1.78805	2.33921	2.19274	1.36444	0.8472	1.43024	1.77578
	22	3.73095	4.11687	4.23483	4.7688	5.41275	4.15586	3.78799	4.37065	3.98968		2.07928	1.99491	1.94734	2.36907	2.18245	1.34038	0.848266	1.50378	1.83013
	24	4.13566	4.32367	4.54344	4.99165	5.80668	4.32478	4.02929	4.62002	4.0991		2.33017	2.24453	2.06329	2.49098	2.43573	1.42443	0.963551	1.57147	1.87884
	26	4.37629	4.56559	4.6745	5.02973	5.96565	4.43798	4.21473	4.80339	4.21822		2.4128	2.42266	2.09948	2.43864	2.48799	1.4769	0.993653	1.63387	1.98713
	28	4.66656	4.72612	4.84155	5.08955	6.15843	4.49124	4.51575	4.99803	4.35543		2.59538	2.46583	2.18148	2.50869	2.59335	1.50832	1.09582	1.76896	2.03674
	30	5.05573	5.06967	4.97527	5.23014	6.32198	4.60961	4.74764	5.15439	4.44494		2.96612	2.48533	2.23944	2.47015	2.60272	1.53785	1.17262	1.73826	2.05077
	32	5.28184	5.19948	5.1242	5.14497	6.39533	4.70726	5.00827	5.30806	4.65345		2.92411	2.78825	2.27433	2.38877	2.59236	1.52655	1.17297	1.80078	2.14192
	34	5.74769	5.37094	5.32562	5.33758	6.56241	4.72149	5.39957	5.39553	4.61282		3.22728	2.86918	2.37391	2.51441	2.697	1.58913	1.32434	1.81855	2.16267
	36	6.14578	5.50208	5.45105	5.3886	6.67503	4.6858	5.70459	5.52963	4.67779		3.40011	2.84503	2.48333	2.55256	2.78096	1.52994	1.39022	1.88648	2.17635
	38	6.79487	5.91181	5.61233	5.4025	6.76972	4.70841	6.00987	5.65683	4.68589		3.89833	2.88158	2.56504	2.55136	2.80151	1.51109	1.47534	1.97532	2.14265
	40	7.30926	5.96755	5.85729	5.45793	6.9399	4.72588	6.41332	5.75999	4.71853		4.14564	3.16	2.62489	2.45188	2.82493	1.49307	1.62543	2.00007	2.16898
	42	7.90136	6.1917	6.04967	5.46357	7.00754	4.72928	6.76663	5.83152	4.76538		4.50717	3.21376	2.70227	2.48978	2.89024	1.48985	1.61312	2.00145	2.1913
	44	8.46495	6.40984	6.31215	5.54554	7.13323	4.66144	7.27156	5.95193	4.78186		4.87334	3.39027	2.79785	2.59296	2.96334	1.45848	1.70418	2.01948	2.23612
	46	9.35382	6.6753	6.51519	5.51252	7.22868	4.67456	7.88561	6.13285	4.79602		5.42156	3.53905	2.88841	2.53178	2.97152	1.47337	1.86219	2.0434	2.19572
	48	10.2174	7.00704	6.76257	5.53557	7.34007	4.70555	8.38131	6.19645	4.81028		5.9256	3.77705	2.96669	2.58256	3.01229	1.47082	2.02793	2.04529	2.22104
	50	11.6794	7.59622	7.13986	5.75581	7.61648	4.86908	9.2365	6.51104	5.00945		7.05609	4.05428	3.22828	2.49787	3.13377	1.5687	2.31226	2.07205	2.27901
	52	12.5556	7.7857	7.25364	5.65916	7.5805	4.74624	9.78492	6.60751	4.95576		7.50678	4.17468	3.27471	2.4624	3.06943	1.44469	2.36353	2.12445	2.27898
	54	13.508	8.15842	7.49099	5.64243	7.65523	4.68976	10.369	6.59069	4.79624		8.05114	4.39845	3.34857	2.60016	3.1631	1.46717	2.51247	2.05774	2.22612
	56	14.6674	8.4272	7.82524	5.60683	7.76816	4.66976	11.1104	6.8423	4.8304		8.78706	4.51615	3.54648	2.57559	3.19931	1.45269	2.58611	2.15851	2.25595
	58	16.1884	8.84269	8.11956	5.64458	7.89499	4.70637	11.9763	7.01118	4.84644		9.68712	4.7334	3.64903	2.58351	3.2084	1.39552	3.00043	2.25596	2.26244
	60	17.6207	9.27349	8.34763	5.6447	7.93209	4.71857	12.7227	7.14577	4.91423		10.5071	5.05902	3.73176	2.54743	3.18533	1.42424	3.13015	2.30211	2.26015
	62	19.404	9.76906	8.63888	5.62657	8.03751	4.63136	13.7539	7.3183	4.93516		11.5431	5.31866	3.79977	2.51033	3.20441	1.36101	3.35202	2.37652	2.24655
	64	21.0509	10.2849	8.97183	5.68605	8.13963	4.66711	14.7205	7.41417	4.90842		12.6499	5.62485	3.99535	2.60006	3.30343	1.3795	3.51026	2.40483	2.2449
	66	23.0369	10.8005	9.30116	5.72394	8.31405	4.62599	15.8226	7.62361	4.91667		13.7761	6.07405	4.17509	2.65462	3.42013	1.35946	4.00624	2.39609	2.25502
	68	24.8679	11.1958	9.67385	5.74355	8.36087	4.65149	17.1286	7.81172	4.93119		14.7324	6.20742	4.40239	2.62333	3.46781	1.38189	4.2337	2.40539	2.23335
	70	27.0117	11.7729	9.9213	5.70634	8.53896	4.64935	18.5219	7.87466	4.99883		15.7345	6.66778	4.42791	2.55475	3.42381	1.36885	4.56508	2.42236	2.28226
	72	29.3347	12.3231	10.3381	5.84305	8.64101	4.68553	19.701	8.07591	5.05157		17.016	6.88718	4.64527	2.65421	3.5521	1.36501	4.94371	2.44342	2.35698
	74	32.6029	13.5435	11.0618	6.07001	9.05955	4.79505	22.0265	8.5125	5.30153		18.8594	7.42185	5.10739	2.56799	3.72774	1.42755	5.75546	2.57675	2.39892
	76	35.0376	13.7822	11.3946	5.98266	9.04887	4.78026	23.3135	8.56521	5.08967		19.7039	7.50424	5.21679	2.6522	3.66882	1.45156	5.91448	2.60028	2.35307
	78	37.361	14.3361	11.8277	5.96045	9.11122	4.7184	25.2557	8.76317	5.09442		20.5907	7.8746	5.43017	2.71752	3.68292	1.41847	6.53783	2.64529	2.3915
	80	39.8707	15.1514	12.3744	6.00873	9.27572	4.7398	27.6318	9.06214	5.1569		21.6783	8.38469	5.67045	2.60672	3.75822	1.46396	7.1327	2.74508	2.3524
	82	42.6085	15.7997	12.8447	6.01488	9.38583	4.78223	29.7099	9.23159	5.16875		22.7386	8.68449	5.85838	2.56731	3.76796	1.45845	7.75771	2.83112	2.35615
	84	44.9229	16.5104	13.4021	6.11712	9.53386	4.77389	32.2783	9.57922	5.23404		23.412	9.16323	6.13727	2.65417	3.82211	1.44183	8.5376	2.87736	2.37791
	86	47.0282	17.1422	14.0066	6.10394	9.60491	4.75222	34.7304	9.89913	5.253		23.9314	9.53889	6.40488	2.58032	3.85935	1.4252	9.19388	3.02309	2.43696
	88	50.5864	18.1971	14.8242	6.26388	9.97419	4.86709	37.9983	10.2616	5.40186		25.169	10.0207	6.93338	2.67568	4.06816	1.53567	10.0852	3.0682	2.51125
	90	52.9226	19.0289	15.4348	6.29209	10.1323	4.8408	40.8259	10.3856	5.37409		25.4359	10.656	7.0781	2.74612	4.08092	1.53704	10.6862	3.16458	2.53404
	92	54.8252	19.8462	16.0344	6.25079	10.1285	4.76888	43.5916	10.6239	5.39295		25.5478	11.3092	7.33979	2.72752	4.09331	1.45979	11.598	3.17543	2.5632
	94	56.8343	20.4695	16.5379	6.25712	10.2313	4.79654	46.4851	10.9451	5.44313		25.4227	11.4418	7.57986	2.71232	4.15054	1.43594	12.2477	3.3454	2.56426
	96	59.1606	21.3373	17.3722	6.30831	10.4065	4.82221	49.4701	11.1525	5.51786		25.7022	12.0395	7.92086	2.74727	4.16452	1.41255	12.8897	3.34976	2.62103
	98	61.2602	22.4567	18.1287	6.34725	10.5651	4.7859	52.3535	11.5043	5.50338		25.665	12.6374	8.2723	2.75645	4.2351	1.41972	13.4246	3.42647	2.62446
	100	63.1823	23.3917	18.9742	6.45173	10.8005	4.80715	55.4297	11.9178	5.51519		25.9176	13.0996	8.70756	2.89896	4.40177	1.4305	13.8103	3.51811	2.61628
	102	65.6413	24.8399	19.4954	6.4157	10.8846	4.83895	57.8254	12.3898	5.6394		25.5154	13.3661	8.95676	2.86271	4.37573	1.44935	14.4829	3.62111	2.65361
	104	66.8613	25.722	20.3792	6.48454	11.0725	4.78367	60.7673	12.8063	5.67499		25.2879	13.676	9.38036	2.84902	4.42504	1.39115	14.9279	3.74309	2.7066
	106	68.0415	26.3758	21.5567	6.52775	11.3076	4.80283	62.9508	13.2056	5.61694		25.0424	14.4977	9.7826	2.92881	4.52694	1.43721	15.157	3.94074	2.67252
	108	69.2257	27.3556	22.4378	6.48859	11.5242	4.80071	65.3482	13.6176	5.68975		24.8911	14.8015	10.2188	2.84239	4.6048	1.4135	15.4158	4.06208	2.69273
	110	70.2028	28.3755	23.5813	6.57469	11.6817	4.79321	67.4548	13.9488	5.67163		24.5668	15.0822	10.6446	2.89977	4.66855	1.4343	15.3533	4.19054	2.70976
	112	71.438	29.4432	24.4977	6.59805	11.91	4.78989	69.2017	14.4156	5.79997		24.3734	15.4691	10.9528	2.92008	4.7721	1.47696	15.8366	4.45532	2.84484
	114	72.3067	30.4854	25.43	6.58157	12.0595	4.77391	70.8654	14.8372	5.78784		24.4166	15.9993	11.487	2.92008	4.84629	1.42713	15.7766	4.53728	2.82053
	116	73.1603	31.6125	26.4924	6.64266	12.2831	4.79476	72.3948	15.2936	5.8122		24.1655	16.5544	11.8813	2.88354	4.96339	1.42941	15.5091	4.56606	2.84588
	118	75.3015	33.193	28.1319	6.88517	12.7898	4.94012	74.1921	15.8931	5.8283		23.5353	17.5081	12.6607	3.02977	5.24326	1.47906	14.9651	4.78935	2.89316
	120	75.7623	33.8142	28.9384	6.82204	12.755	4.84091	75.1488	16.2513	5.76457		23.4847	17.8428	13.0216	3.04124	5.18118	1.47539	14.7774	4.80329	2.90528
	122	76.378	34.7833	29.9113	6.87619	12.8093	4.78051	76.3223	16.8611	5.68306		23.02	18.102	13.4944	3.06102	5.22032	1.41372	14.5126	4.99172	2.86606
	124	76.8121	35.6324	30.9402	6.88275	12.8366	4.79948	77.2849	17.5481	5.75467		23.0146	18.2259	13.7197	3.01479	5.18933	1.39628	14.6626	5.22505	2.88803
	126	77.513	36.6739	31.8922	6.85816	12.9877	4.73971	78.4581	18.0057	5.71277		22.9282	18.5651	14.1202	3.01371	5.21691	1.4178	14.3539	5.38611	2.92975
	128	78.1256	37.6515	32.7843	6.88959	13.1474	4.65837	79.6465	18.4734	5.69208		22.381	18.9031	14.2788	3.00912	5.25054	1.4305	13.8066	5.50405	2.92557
	130	79.2536	39.2423	34.0224	6.95333	13.4243	4.5861	80.4934	18.7142	5.56252		22.176	19.5825	14.8486	3.19681	5.42679	1.45284	13.587	5.61564	2.90079
	132	79.4572	39.8603	34.3994	6.82933	13.4992	4.50714	81.4011	19.141	5.62221		22.0849	19.5973	14.9538	3.02411	5.4215	1.38773	13.5545	5.76652	2.93302
	134	79.8045	40.7106	35.1767	6.76954	13.6788	4.45649	82.1387	19.6747	5.68909		22.0293	19.5787	15.208	3.01278	5.54584	1.3977	13.2217	5.82947	2.989
	136	80.6467	41.7712	36.075	6.82061	13.9658	4.49153	82.8879	20.1384	5.64126		21.688	20.0548	15.5255	3.08877	5.64205	1.40396	13.0272	5.97529	2.94077
	138	81.442	43.8428	37.4771	7.03239	14.4673	4.53037	84.0485	20.6934	5.70155		21.2186	20.6307	16.3018	3.26645	6.01973	1.54839	12.7739	6.35918	3.04608
	140	81.511	44.4692	38.1002	7.05342	14.5998	4.52353	84.4721	21.2731	5.74604		21.1906	20.6575	16.4116	3.25545	6.04394	1.53535	12.3529	6.35616	3.07442
	142	81.3609	44.5067	38.6408	6.91636	14.4936	4.42443	84.8911	21.7344	5.70905		21.3236	20.1884	16.4556	3.19679	5.96946	1.47237	11.946	6.39682	3.06727
	144	81.7139	44.4542	39.0431	6.83822	14.5312	4.37613	84.9145	21.9976	5.59599		21.162	20.5822	16.4427	3.12282	6.00943	1.37848	11.8417	6.41679	2.98575
	146	81.7962	46.4546	39.3546	6.79006	14.6928	4.33173	85.6335	22.7172	5.79109		21.3248	19.9746	16.4973	3.01165	6.05338	1.34275	11.7761	6.539	3.09475
	148	81.2603	45.8583	40.5973	6.86817	14.9001	4.32386	86.0943	23.1712	5.78953		21.3339	20.5705	16.922	3.05037	6.1646	1.34982	11.4201	6.74036	3.12637
	150	80.968	46.2934	41.1639	6.81951	15.0619	4.29915	86.3277	23.7346	5.91184		21.4124	20.3402	17.0938	2.97865	6.21706	1.34084	11.2828	6.92141	3.20476
	152	80.455	46.6451	41.8131	6.84226	15.186	4.23207	86.4178	24.1996	5.97064		21.7472	20.3628	17.135	2.96778	6.22285	1.29851	11.2419	7.11108	3.28675
	154	80.17	47.4597	42.6286	6.90757	15.4689	4.26246		24.6546	5.93704		21.6765	20.6516	17.458	3.12948	6.3823	1.2832	11.2033	7.27434	3.29576
	156		48.9271	42.6898	6.93868	15.6258	4.26077		25.1364	6.04372		21.8813	19.9656	17.4633	3.11211	6.42362	1.29072	10.8991	7.43322	3.35273
	158		48.145	43.6433	6.99465	15.8546	4.24501		25.4696	6.02684		21.9962	20.6474	17.5554	3.14195	6.49551	1.29236	10.9277	7.59208	3.35808
	160		49.5795	44.8362	7.22255	16.2764	4.25868		25.7947	5.95786		21.5938	20.898	18.1403	3.41364	6.78832	1.41429	10.8554	7.8952	3.33644
	162		49.3757	45.1602	7.10253	16.241	4.21826		26.2712	6.00241		21.8442	20.9853	17.9808	3.35084	6.73491	1.34478	11.1692	7.87413	3.37865
	164		49.5902	45.8182	7.35129	16.7065	4.4162		26.8265	6.09816		21.3285	21.1176	18.1032	3.38519	7.00158	1.33604	11.1557	7.86025	3.46371
	166		49.4253	46.699	4.52824	16.1815	2.8544		26.9577	4.10193		21.0281	18.6231	17.8075	2.53764	6.97824	1.16004	12.1157	7.72315	2.61338
	168		49.2604	47.5797	6.56579	16.7884	3.57873		28.0094	5.11042		19.7427	20.439	17.5657	2.23818	6.83859	1.17254	11.8367	7.92609	2.94136
	170		46.0643	46.328	6.42082	16.3671	3.50209		27.5894	5.12254		19.955	19.481	17.0854	2.12577	6.53041	1.09088	11.4577	7.97987	2.83501
	172		44.7375	46.5518	6.51211	16.4424	3.5601		28.0987	5.11848		19.3999	18.8141	17.0966	2.2154	6.55973	1.11305	11.4735	8.0497	2.79425
	174		44.2177	47.2159	6.69491	16.6486	3.66631		28.9696	5.33472		19.2172	18.3819	17.4577	2.29216	6.59689	1.12691	11.2334	8.18371	2.91834
	176		45.1203	48.2201	6.6795	16.7753	3.70072		29.6883	5.30316		19.1711	18.7234	17.4203	2.33746	6.74201	1.15295	11.2672	8.43565	2.8971
	178		46.5845	49.4604	6.65179	17.0239	3.79174		30.2984	5.44044		19.218	18.8291	17.7032	2.17941	6.7066	1.21553	11.128	8.75072	2.91452
	180		49.2943	50.0826	6.61617	17.1877	3.82225		30.8358	5.43683		18.8111	18.6941	17.6381	2.12172	6.86461	1.1945	11.2585	8.95868	2.96347
	182		49.1028	51.7513	6.7312	17.4977	3.74889		31.5295	5.52299		18.6814	19.2965	17.822	2.27507	6.95805	1.2045	11.0405	9.05536	3.05726
	184		50.7039	52.9688	6.66117	17.6991	3.79853		32.2488	5.6039		18.7988	19.6642	18.0108	2.27749	6.97727	1.19097	10.9828	9.19317	3.08157
	186		51.8386	54.2397	6.75927	18.0489	3.81106		32.8868	5.54424		18.3227	19.5641	18.0864	2.33779	7.14498	1.24349	10.903	9.23357	3.06672
	188		54.0448	56.2247	7.14069	18.9786	3.97502		34.1574	5.93916		18.0094	20.0549	18.3427	2.49688	7.51564	1.30707	11.6295	9.57757	3.29531
	190		54.3302	57.3065	7.13012	19.0504	3.83792		34.2619	5.57428		18.1664	19.9646	18.3262	2.62077	7.85612	1.29127	11.5493	9.75444	2.99243
	192		54.7304	58.3779	7.09488	19.1346	3.77338		34.7979	5.6806		18.0552	20.1326	18.2547	2.46505	7.56867	1.25945	11.7501	9.90847	3.04861
	194		55.383	59.4759	6.87772	19.3047	3.80567		35.4384	5.57861		17.6502	19.8602	18.525	2.3586	7.61361	1.30277	12.2071	10.0119	3.03397
	196		56.0473	60.8724	6.84496	19.3847	3.79139		36.1235	5.64705		17.724	19.6163	18.3993	2.38175	7.61192	1.30048	12.3783	10.2878	3.10073
	198		57.2221	62.4622	6.86866	19.5632	3.77944		36.9059	5.81338		17.3249	19.8046	18.6656	2.43476	7.61949	1.2855	12.6143	10.6029	3.2938
	200		58.1963	64.0812	6.866	19.8365	3.76203		37.1071	5.6494		17.3184	19.5523	18.4185	2.4291	7.85016	1.2936	12.5691	10.4964	3.1643
	202		59.8532	65.5169	6.89918	20.0659	3.71021		37.7171	5.72262		17.0986	19.5738	18.5566	2.44547	7.98295	1.26977	13.3049	10.7138	3.19984
	204		61.8081	67.1927	6.85418	20.3322	3.70655		38.0157	5.54087		17.1561	19.6602	18.5751	2.4625	8.01744	1.3178	13.2641	10.781	3.00345
	206		63.812	68.6983	6.96042	20.5742	3.69468		38.4511	5.57252		16.7637	19.7334	18.4835	2.5332	8.15747	1.25227	14.4177	10.9333	2.9854
	208		65.7835	70.3489	7.15782	20.9858	3.72203		38.8723	5.50354		16.7989	19.9003	18.1579	2.65718	8.63326	1.24283	15.0595	11.0514	2.87731
	210		68.9654	71.9665	7.4207	21.5852	3.88473		40.231	5.8952		16.7038	19.8896	18.3337	2.67063	8.79611	1.33019	16.4548	11.2552	3.17688
	212		70.7228	73.1579	7.38785	21.8814	3.77157		40.7447	5.66562		16.5597	19.4844	18.278	2.80501	8.93603	1.26347	17.2158	11.5675	3.06357
	214		71.6673	73.963	7.19999	21.7019	3.67671		40.8348	5.45109		16.4093	19.2581	17.9371	2.74308	8.9717	1.22579	17.7601	11.6366	2.82436
	216		73.0438	74.9229	7.15786	21.8037	3.63398		41.4687	5.48824		16.3932	19.3209	17.8621	2.69856	8.95244	1.24935	18.3737	11.769	2.97384
	218		75.8064	75.8898	7.23943	22.0189	3.59084		42.1951	5.52261		16.0938	17.5813	17.6252	2.75542	9.03655	1.21463	19.151	12.0156	2.99199
	220		75.7076	76.8818	7.22389	21.9953	3.5847		42.7744	5.48992		16.0528	18.7878	17.4734	2.80455	9.16497	1.19566	19.1449	12.224	3.03712
	222		76.846	77.6303	7.19851	22.1303	3.543		43.5019	5.58585		15.9013	18.7225	17.4534	2.72507	9.14272	1.19392	19.6096	12.5087	3.11285
	224		79.222	78.4234	7.30123	22.3098	3.54048		43.9752	5.51999		15.7741	17.1474	17.1948	2.8305	9.148	1.20865	19.8532	12.6104	3.01798
	226		79.3375	79.4596	7.37579	22.5326	3.56134		44.7617	5.43771		15.9145	18.37	16.8829	2.90287	9.30755	1.18545	20.2928	12.8073	2.97077
	228		80.3601	80.3607	7.33835	22.7128	3.52169		45.701	5.46484		15.6179	18.0004	16.9266	2.95727	9.31725	1.19245	20.6343	13.1095	2.99403
	230		81.3373	81.2284	7.43311	22.7425	3.48336		46.2764	5.47074		15.8602	17.9458	16.6679	2.94557	9.34724	1.16731	20.6489	12.9596	3.00447
	232		82.4895	82.0924	7.38959	23.0052	3.50729		47.1417	5.48654		15.8217	17.5973	16.459	2.97921	9.48101	1.18395	20.6165	13.169	2.97813
	234		83.7022	83.0862	7.5165	23.146	3.48707		47.9291	5.48913		15.9819	17.4202	16.2825	3.0788	9.36892	1.2167	20.5884	13.2228	2.93644
	236		84.7209	83.8719	7.49818	23.2824	3.46738		48.6007	5.52346		15.8403	17.111	16.191	3.02429	9.41172	1.17652	20.7289	13.3978	3.01386
	238		86.3983	85.0373	7.83603	24.0041	3.60731		49.88	5.70653		16.0127	16.6658	15.5489	3.26165	10.0541	1.18987	20.4858	13.7269	3.12228
	240		86.66	85.6738	7.73541	23.902	3.50781		50.3057	5.47179		16.0187	16.1936	15.346	3.27039	9.87881	1.16663	20.2699	14.0089	2.9602
	242		87.3618	86.4366	7.68217	24.055	3.4638		50.7801	5.40634		15.7436	15.8765	15.0899	3.30456	9.92648	1.1765	19.8017	13.8478	2.92047
	244		88.0501	87.2826	7.6373	24.2047	3.44787		51.9937	5.44671		15.6158	15.5617	14.5657	3.247	9.79043	1.11819	19.3036	13.9693	2.94641
	246		88.6728	88.0882	7.69426	24.4229	3.45202		52.4174	5.42018		15.6872	14.981	14.124	3.26312	10.0306	1.15583	19.0896	13.9239	2.93565
	248		89.1158	88.8226	7.66641	24.6013	3.44687		53.6853	5.40856		15.9781	14.8979	13.8092	3.35992	10.0292	1.16697	18.8429	14.111	2.90184
	250		89.7797	89.684	7.8599	24.8681	3.44943		54.4686	5.35455		15.7548	14.469	13.2017	3.52645	10.247	1.14852	18.2398	14.1863	2.85201
	252		90.324	90.3722	7.82873	25.0831	3.44381		55.4382	5.40401		15.4821	14.2008	12.6952	3.45596	10.1854	1.15235	17.4769	14.1713	2.92117
	254		91.0794	91.1641	7.95639	25.3868	3.54205		56.7862	5.60043		15.5578	13.9106	12.2561	3.45226	10.0369	1.18086	17.0072	14.2917	3.09255
	256		91.0849	91.76	7.9744	25.3809	3.44545		57.2539	5.35872		15.7696	13.719	11.671	3.46497	10.4436	1.11808	16.2752	14.1564	2.83258
	258		91.2514	92.4145	7.93562	25.5895	3.35803		58.1598	5.24399		15.5313	13.5663	11.1128	3.49292	10.3917	1.11169	15.4388	14.0794	2.73407
Figure 7f	DFCI-243, Cell proliferation
	hrs	DMSO	SAHA 1 µM	Osimertinib 10 nM	Osimertinib 10 nM, SAHA 1 µM	Panobinostat 50 nM	Osimertinib 10 nM, Panobinostat 50 nM		DMSO	SAHA 1 µM	Osimertinib 10 nM	Osimertinib 10 nM, SAHA 1 µM	Panobinostat 50 nM	Osimertinib 10 nM, Panobinostat 50 nM
	0	3.07306	3.73792	3.37	3.1475	3.84292	2.72404		0.300704	0.400154	0.159168	0.18407	0.437743	0.216495
	6	3.07306	3.73792	3.37	3.1475	3.84292	2.72404		0.300704	0.400154	0.159168	0.18407	0.437743	0.216495
	12	3.84125	4.48333	4.255	3.86625	4.59513	3.38296		0.371354	0.476909	0.148598	0.254737	0.479099	0.248129
	18	4.83812	5.18	5.26083	4.5975	5.43	4.12958		0.48603	0.506791	0.221471	0.293698	0.544149	0.276749
	24	5.78562	6.06583	6.31583	5.21375	6.36875	4.80458		0.561677	0.596974	0.208107	0.287521	0.711114	0.330344
	30	7.01719	6.89583	7.24333	5.26375	7.17667	5.15458		0.691175	0.632892	0.23393	0.274356	0.799581	0.260374
	36	8.67875	7.64542	8.14125	5.37875	8.375	5.34625		0.841708	0.671944	0.28388	0.365206	0.969423	0.288322
	42	10.7163	8.54458	8.64	5.245	9.75333	5.48875		1.13699	0.862777	0.289356	0.329508	1.18188	0.310538
	48	13.8216	9.8175	9.01958	5.23292	11.6962	5.64667		1.51511	1.06566	0.354932	0.30247	1.51879	0.314116
	54	17.4028	11.4375	9.45	5.38625	14.1992	5.76375		1.95878	1.1844	0.39122	0.329468	1.86927	0.380063
	60	22.3809	13.4517	10.0412	5.55125	18.0325	5.87625		2.32212	1.38291	0.403063	0.318922	2.33203	0.318555
	66	28.965	15.7246	10.3663	5.54	22.4604	6.085		2.94794	1.66937	0.35844	0.311485	3.16547	0.306126
	72	36.9469	18.065	10.7871	5.66917	27.8388	6.27625		3.58526	1.92127	0.29343	0.35978	3.79183	0.413454
	78	45.825	21.3258	11.4729	5.55125	33.3496	6.365		3.96161	2.41812	0.367548	0.33141	4.47301	0.34289
	84	55.5063	24.2679	12.4642	5.64208	40.2083	6.49208		4.10411	2.59463	0.497726	0.344916	4.92749	0.394626
	90	64.7531	27.7662	13.1917	5.84125	47.3833	6.68583		3.96068	2.8622	0.394471	0.335477	5.6928	0.393892
	96	74.5875	31.2579	14.0933	5.67583	55.3292	6.67667		3.8176	3.30134	0.385557	0.301713	6.28894	0.367056
	102	81.1437	35.4479	14.9871	5.90542	63.7375	6.87583		2.88356	3.64204	0.594233	0.349118	6.43509	0.340194
	108	87.2188	40.475	16.175	5.91333	71.675	6.8425		2.10648	3.77238	0.524918	0.375299	6.37153	0.457842
	114	92.0062	44.2583	17.3517	5.90458	78.4042	6.87042		1.54139	4.14846	0.754858	0.356054	6.29156	0.418231
	120	94.3094	49.3625	18.4867	6.07667	83.6125	7.07583		1.12354	4.26188	0.91807	0.390217	5.46443	0.467859
	126	96.1375	55.9125	20.57	5.95958	88.575	6.965		0.846672	5.07704	1.16106	0.435167	4.34133	0.383715
	132	96.975	59.4333	22.7538	5.85333	92.2833	6.93542		0.734422	4.20431	1.57642	0.417719	3.13107	0.411057
	138	98.1375	63.0958	23.7425	5.58083	94.8708	6.68042		0.285865	4.58092	1.63253	0.369746	2.16119	0.402983
	144	98.4875	68.4625	25.0471	5.31625	96.5583	6.62417		0.142365	4.42878	1.90037	0.366047	1.46448	0.436429
	150	98.4906	73.85	27.5883	5.10292	97.4833	6.85083		0.180644	5.21399	2.02813	0.386918	0.796022	0.51218
	156	98.6156	75.9042	30.9462	5.05958	98.075	6.91		0.0794711	4.63439	2.4547	0.345112	0.397073	0.498058
	162	98.7406	81.1792	34.3371	5.02417	98.3167	7.0625		0.0249724	4.85432	2.77589	0.316799	0.219153	0.569343
	168	98.7094	82.3292	35.2435	3.62688	98.2833	6.60604		0.0413642	4.23426	2.94268	0.219176	0.20092	0.649674
	174	98.6781	83.4792	36.15	2.22958	98.25	6.14958		0.057756	3.61419	3.10947	0.121553	0.182688	0.730004
	180	98.8063	85.75	41.8875	2.32917	98.4958	6.41583		0.0437495	2.95657	3.64006	0.11226	0.109242	0.661414
	186	98.8969	90.6042	47.9083	2.33542	98.7333	6.46083		0.0208294	1.88517	4.15752	0.133447	0.0477258	0.6311
	192	98.75	93.2083	52.0542	2.34708	98.7042	6.22333		0.017678	2.27889	4.54311	0.122066	0.0298729	0.608096
	198	98.7438	94.5708	56.6917	2.36458	98.675	6.08		0.0181454	1.59861	4.71849	0.0848342	0.0359398	0.580036
	204	98.7438	95.5917	62.0375	2.30208	98.7042	6.15292		0.0181455	1.23203	5.1065	0.0981716	0.0526065	0.601033
	210	98.7719	96.7208	66.2833	2.28375	98.7042	6.2325		0.0128849	0.519352	5.40621	0.110315	0.0373142	0.621037
	216	98.7406	97.1833	69.7333	2.31083	98.7042	6.06792		0.0169947	0.211213	5.51443	0.093456	0.0150226	0.570315
	222	98.7719	97.5208	74.3125	2.2725	98.75	5.94167		0.0179517	0.207205	4.78851	0.096859	0.0258205	0.616355
	228	98.775	97.6708	78.0917	2.31625	98.7375	5.81833		0.00818367	0.191531	5.02304	0.087335	0.0264186	0.55088
	234	98.7562	97.6583	78.5375	2.34875	98.7917	5.83625		0.0253327	0.130491	4.8097	0.110858	0.0401388	0.561499
	240	98.7313	97.65	84.7625	2.32208	98.7625	5.82625		0.0329875	0.18246	4.66704	0.0969695	0.0412062	0.580823
	246	98.6656	97.8125	86.6375	2.25292	98.7208	5.845		0.0411707	0.148709	4.49391	0.088132	0.0484838	0.602971
	252	98.6281	97.725	89.5833	2.21292	98.7417	5.93958		0.0285189	0.251165	3.90286	0.0941418	0.0320588	0.574187
